# Supplementary material for: Cy-1, a major QTL for tomato leaf curl New Delhi virus resistance, harbors a gene encoding a DFDGD-Class RNA-dependent RNA polymerase in cucumber (Cucumis sativus)
Source: BMC Plant Biol. 2024 Oct 2;24:879. doi: 10.1186/s12870-024-05591-7 (PMC11446051; doi:10.1186/s12870-024-05591-7)
Supplement: Supplementary file 6 — Supplementary Material 6. [file 12870_2024_5591_MOESM6_ESM.xlsx]

## Sheet: Sheet1
	Table S2 Candidate genes located at the quantitative trait loci (QTLs) on chromosomes 1, 2, and 6 in cucumber
	Gene code	Anotation	Start	End
	Chromosome 1
	CsaV3_1G037760	gamma-soluble NSF attachment protein	23713996	23720712
	CsaV3_1G037770	Lysine-specific demethylase JMJ18-like isoform X1	23723039	23731497
	CsaV3_1G037780	(1->3)-beta-glucan endohydrolase	23746218	23747848
	CsaV3_1G037790	tRNA (adenine(58)-N(1))-methyltransferase	23749926	23751554
	CsaV3_1G037800	Unknown protein	23749938	23755986
	CsaV3_1G037900	protein SUPPRESSOR OF QUENCHING 1, chloroplastic isoform X1	23762293	23778647
	CsaV3_1G037910	Transcription factor bHLH149-like protein	23785507	23787104
	CsaV3_1G037920	IGR domain-containing protein	23794014	23800324
	CsaV3_1G037930	Protein of unknown function, DUF538	23800230	23803045
	CsaV3_1G037940	Pentatricopeptide repeat-containing protein	23806037	23808942
	CsaV3_1G037950	Unknown protein	23809927	23810168
	CsaV3_1G037960	Pyrrolidone-carboxylate peptidase	23814004	23824771
	CsaV3_1G037970	C3H1-type domain-containing protein	23817842	23819025
	CsaV3_1G037980	Protein kinase superfamily protein	23821500	23825077
	CsaV3_1G037990	Protein transport protein Sec24-like	23826822	23841636
	CsaV3_1G038000	ATP citrate synthase	23844121	23850698
	CsaV3_1G038010	Non-specific serine/threonine protein kinase	23853524	23862378
	CsaV3_1G038020	Glucan endo-1,3-beta-D-glucosidase	23864630	23866602
	CsaV3_1G038030	Zinc finger, FYVE/PHD-type	23868364	23870635
	CsaV3_1G038040	G-patch domain-containing protein	23870947	23875162
	CsaV3_1G038050	Unknown protein	23882269	23883102
	CsaV3_1G038060	agamous-like MADS-box protein AGL80	23890847	23891951
	CsaV3_1G038070	hydrophobic protein LTI6B-like	23895789	23896049
	CsaV3_1G038080	titin isoform X1	23903213	23904325
	CsaV3_1G038090	titin isoform X1	23904416	23907841
	CsaV3_1G038100	Unknown protein	23911466	23911939
	CsaV3_1G038110	Pentatricopeptide repeat-containing protein	23912306	23914420
	CsaV3_1G038120	sister-chromatid cohesion protein 3 isoform X2	23915475	23938291
	CsaV3_1G038130	Protein kinase domain-containing protein	23939543	23943433
	CsaV3_1G038140	Enhancer of polycomb-like protein	23946094	23963034
	CsaV3_1G038150	GDSL esterase/lipase	23967385	23970206
	CsaV3_1G038160	RNA helicase	23972009	23979567
	CsaV3_1G038170	oligopeptide transporter 6-like	23972388	23972810
	CsaV3_1G038180	Unknown protein	23982863	23983965
	CsaV3_1G038190	Unknown protein	23985385	23985759
	CsaV3_1G038200	Unknown protein	23985833	23986277
	CsaV3_1G038210	Pectin acetylesterase	23990646	23997184
	CsaV3_1G038220	Myb family transcription factor family protein	24002740	24005097
	CsaV3_1G038230	Glutamyl-tRNA synthetase	24016725	24023848
	CsaV3_1G038240	Flap endonuclease 1	24023007	24041383
	CsaV3_1G038250	Pentatricopeptide repeat-containing protein	24037916	24041383
	CsaV3_1G038260	nicotianamine synthase-like	24042009	24044333
	CsaV3_1G038270	Homeobox protein	24059919	24062371
	CsaV3_1G038280	Unknown protein	24065912	24066088
	CsaV3_1G038290	Protein of unknown function (DUF1645)	24073345	24074694
	CsaV3_1G038300	Glycine-rich protein family	24078555	24079746
	CsaV3_1G038310	Peptide chain release factor	24080494	24084910
	CsaV3_1G038320	Bulb-type lectin domain-containing protein	24087507	24087683
	CsaV3_1G038330	Unknown protein	24097795	24098181
	CsaV3_1G038340	3'-5' exonuclease domain-containing protein	24098801	24106326
	CsaV3_1G038350	Calmodulin-binding protein 60 G-like isoform X2	24112040	24123583
	CsaV3_1G038360	calmodulin-binding protein 60 G-like isoform X2	24121182	24121876
	CsaV3_1G038370	Calmodulin-binding protein 60 G-like	24134558	24135373
	CsaV3_1G038380	calmodulin-binding protein 60 B-like isoform X2	24141470	24143894
	CsaV3_1G038390	calmodulin-binding protein 60 B-like isoform X1	24150285	24152489
	CsaV3_1G038400	calmodulin-binding protein 60 C-like isoform X2	24164460	24166951
	CsaV3_1G038410	F-box domain-containing protein	24171290	24173303
	CsaV3_1G038420	Unknown protein	24175386	24175995
	CsaV3_1G038430	Protein phosphatase 2C family protein	24177025	24179025
	CsaV3_1G038440	60S ribosomal protein L39	24180849	24182857
	CsaV3_1G038450	Single-stranded DNA-binding protein	24183540	24189224
	CsaV3_1G038460	Protein phosphatase 2C family protein	24189935	24193524
	CsaV3_1G038470	kinesin-like protein KIN-14G	24198542	24205245
	CsaV3_1G038480	RING/U-box protein, putative isoform 2	24221008	24224713
	CsaV3_1G038490	protein DEHYDRATION-INDUCED 19 homolog 3-like	24224715	24228891
	CsaV3_1G038500	Exonuclease domain-containing protein	24230753	24233162
	CsaV3_1G038510	GATA transcription factor 16-like	24234019	24236068
	CsaV3_1G038520	calmodulin-binding protein 60 B-like	24238435	24266329
	CsaV3_1G038530	Calcium-transporting ATPase	24260554	24261881
	CsaV3_1G038540	calmodulin-binding protein 60 C-like isoform X2	24276270	24281858
	CsaV3_1G038550	Calmodulin-binding protein 60 G-like	24287972	24294931
	CsaV3_1G038560	Unknown protein	24297726	24302191
	CsaV3_1G038570	calmodulin-binding protein 60 B-like isoform X2	24304816	24320926
	CsaV3_1G038580	calmodulin-binding protein 60 B-like isoform X2	24324104	24330256
	CsaV3_1G038590	Unknown protein	24333284	24335331
	CsaV3_1G038600	glycine-rich domain-containing protein 1	24337097	24341572
	CsaV3_1G038610	F-box/LRR-repeat protein 3	24343176	24346907
	CsaV3_1G038620	Pectinesterase	24347384	24349601
	CsaV3_1G038630	Pectinesterase	24351481	24353987
	CsaV3_1G038640	serine/arginine-rich splicing factor 11 isoform X1	24355038	24358907
	CsaV3_1G038650	pectinesterase inhibitor-like	24359652	24361742
	CsaV3_1G038660	AB hydrolase-1 domain-containing protein	24362197	24365004
	CsaV3_1G038670	60S ribosomal protein L18	24365714	24369525
	CsaV3_1G038680	malignant T-cell-amplified sequence 1 homolog	24370310	24374849
	CsaV3_1G038690	Heat shock protein 90	24375480	24379881
	CsaV3_1G038700	Bidirectional sugar transporter SWEET	24380481	24387278
	CsaV3_1G038710	Heat shock protein 90	24388218	24391475
	CsaV3_1G038720	26S proteasome regulatory subunit 6A homolog	24392782	24398106
	CsaV3_1G038730	translationally-controlled tumor protein homolog	24398738	24400420
	CsaV3_1G038740	E3 ubiquitin-protein ligase RFI2-like	24403901	24410285
	CsaV3_1G038750	serine/arginine-rich splicing factor SR30	24410607	24415657
	CsaV3_1G038760	purine permease 11	24416777	24417949
	CsaV3_1G038770	Phosphoacetylglucosamine mutase	24418624	24422601
	CsaV3_1G038780	HIG1 domain-containing protein	24423713	24425820
	CsaV3_1G038790	SOSS complex subunit B-like protein	24426067	24427834
	CsaV3_1G038800	60S ribosomal protein L22-2	24428779	24430810
	CsaV3_1G038810	ER membrane protein complex subunit 6	24440860	24445761
	CsaV3_1G038820	dormancy-associated protein homolog 3-like isoform X2	24447156	24450020
	CsaV3_1G038830	Tafazzin	24451296	24454262
	CsaV3_1G038840	T-box protein 41	24455018	24458038
	CsaV3_1G038850	REF/SRPP-like protein At3g05500	24461255	24463296
	CsaV3_1G038860	Respiratory burst oxidase	24470328	24477603
	CsaV3_1G038870	Formin-like protein	24487800	24492230
	CsaV3_1G038880	C2 domain-containing protein	24492621	24494159
	CsaV3_1G038890	protein indeterminate-domain 12-like	24495683	24500943
	CsaV3_1G038900	Pentatricopeptide repeat-containing protein	24503375	24505373
	CsaV3_1G038910	S-adenosyl-L-methionine-dependent methyltransferases superfamily protein	24506373	24508464
	CsaV3_1G038920	Eukaryotic translation initiation factor 6	24509832	24515237
	CsaV3_1G038930	Beta-galactosidase	24516146	24516650
	CsaV3_1G038940	Beta-galactosidase	24516923	24518656
	CsaV3_1G038950	cyclin-L1-1	24520738	24525672
	CsaV3_1G038960	protein AUXIN RESPONSE 4	24527581	24530784
	CsaV3_1G038970	Beta-mannosidase	24533408	24541206
	CsaV3_1G038980	Protein YIP	24542475	24546315
	CsaV3_1G038990	Glycoprotein membrane precursor GPI-anchored	24550345	24551915
	CsaV3_1G039000	NADPH-dependent aldehyde reductase 1, chloroplastic-like	24552609	24554104
	CsaV3_1G039010	Isoaspartyl peptidase/L-asparaginase	24554252	24557948
	CsaV3_1G039020	amidase 1-like	24559330	24564337
	CsaV3_1G039030	Amidase 1-like	24565442	24570050
	CsaV3_1G039040	Root phototropism protein 3-like isoform X1	24571245	24571817
	CsaV3_1G039050	root phototropism protein 3-like isoform X1	24572410	24575097
	CsaV3_1G039060	Nuclear transcription factor Y subunit C-9	24577509	24580877
	CsaV3_1G039070	cation/calcium exchanger 5	24583006	24587546
	CsaV3_1G039080	Signal peptidase complex subunit 3	24587610	24590164
	CsaV3_1G039090	heavy metal-associated isoprenylated plant protein 34	24593644	24596521
	CsaV3_1G039100	NADPH-dependent pterin aldehyde reductase-like isoform X2	24612293	24612714
	CsaV3_1G039110	NADPH-dependent pterin aldehyde reductase-like	24616884	24619928
	CsaV3_1G039120	NADPH-dependent pterin aldehyde reductase-like	24621767	24624248
	CsaV3_1G039130	Ribosome biogenesis protein BRX1-like	24626163	24630489
	CsaV3_1G039140	UDP-N-acetylglucosamine transferase subunit ALG13 homolog	24631141	24637176
	CsaV3_1G039150	Protein kinase domain-containing protein	24642337	24645926
	CsaV3_1G039160	BHLH domain-containing protein	24662874	24666933
	CsaV3_1G039170	Pentatricopeptide repeat-containing protein	24670976	24673741
	CsaV3_1G039180	L10-interacting MYB domain-containing protein-like isoform X4	24674485	24681914
	CsaV3_1G039190	39S ribosomal protein L45, mitochondrial	24682862	24689681
	CsaV3_1G039200	Unknown protein	24690437	24691524
	CsaV3_1G039210	Glutathione synthetase	24692953	24702512
	CsaV3_1G039220	Protein of unknown function (DUF1068)	24702893	24703165
	CsaV3_1G039230	cell division cycle protein 123 homolog	24706273	24709896
	CsaV3_1G039240	Unknown protein	24709265	24709762
	CsaV3_1G039250	Phosphoglycerate mutase-like protein AT74	24710240	24713144
	CsaV3_1G039260	Sugar transporter	24714689	24720863
	CsaV3_1G039270	Superoxide dismutase	24721159	24727725
	CsaV3_1G039280	Dihydroorotate dehydrogenase (quinone), mitochondrial	24728026	24737326
	CsaV3_1G039290	Protein CUP-SHAPED COTYLEDON 3-like	24738869	24739368
	CsaV3_1G039300	Disease resistance protein RGA2-like	24741192	24745228
	CsaV3_1G039310	NAC domain-containing protein	24746776	24751093
	CsaV3_1G039320	Autophagy 18H like protein	24754623	24767744
	CsaV3_1G039330	histidine-containing phosphotransfer protein 1-like	24774064	24777181
	CsaV3_1G039340	transcription factor IIIB 60 kDa subunit	24780410	24791618
	CsaV3_1G039350	Pyrimidine-specific ribonucleoside hydrolase RihA	24793329	24806131
	CsaV3_1G039360	gibberellin receptor GID1C	24812371	24815139
	CsaV3_1G039370	Histone H2A	24820055	24823041
	CsaV3_1G039380	F-box domain-containing protein	24824499	24826291
	CsaV3_1G039390	Unknown protein	24826809	24833600
	CsaV3_1G039400	LOW QUALITY PROTEIN: uncharacterized protein LOC110415317	24830577	24833117
	CsaV3_1G039410	J domain-containing protein	24834845	24840765
	CsaV3_1G039420	Non-specific serine/threonine protein kinase	24845691	24848844
	CsaV3_1G039430	trafficking protein particle complex subunit 6B	24849492	24853050
	CsaV3_1G039440	vesicle-associated protein 2-2-like	24853696	24858821
	CsaV3_1G039450	Defensin-like (DEFL) family protein	24859757	24860128
	CsaV3_1G039460	Defensin-like family protein, putative	24861277	24863081
	CsaV3_1G039470	Defensin-like (DEFL) family protein	24863888	24864701
	CsaV3_1G039480	vesicle-associated protein 1-3-like	24867042	24878336
	CsaV3_1G039490	transmembrane protein adipocyte-associated 1	24879206	24883962
	CsaV3_1G039500	40S ribosomal protein S25	24884528	24886597
	CsaV3_1G039510	Superoxide dismutase [Cu-Zn]	24887778	24891484
	CsaV3_1G039520	Sodium/hydrogen exchanger	24892478	24899705
	CsaV3_1G039530	Protein kinase domain-containing protein	24909570	24919473
	CsaV3_1G039540	Pentatricopeptide repeat-containing protein DOT4	24920360	24924049
	CsaV3_1G039550	Light-inducible protein CPRF2-like	24929282	24934286
	CsaV3_1G039560	Pentatricopeptide repeat-containing protein	24934569	24936029
	CsaV3_1G039570	sec-independent protein translocase protein TATA, chloroplastic	24937028	24940533
	CsaV3_1G039580	transcription factor UNE12-like	24945063	24953384
	CsaV3_1G039590	RNA cytidine acetyltransferase	24954787	24954966
	CsaV3_1G039600	RNA cytidine acetyltransferase	24954972	24958515
	CsaV3_1G039610	kinesin-like protein KIFC3	24962108	24966178
	CsaV3_1G039620	protein translocase subunit SecA	24970771	24975369
	CsaV3_1G039630	Asparagine--tRNA ligase	24979002	24982487
	CsaV3_1G039640	N-acetyltransferase domain-containing protein	24984574	24986755
	CsaV3_1G039650	cytochrome P450 CYP72A219-like	24999782	25004325
	CsaV3_1G039660	Protein kinase domain-containing protein	25004539	25015273
	CsaV3_1G039670	protein MON2 homolog isoform X1	25017467	25059704
	CsaV3_1G039680	late embryogenesis abundant protein 47	25060657	25062491
	CsaV3_1G039690	Cysteine synthase	25063364	25070799
	CsaV3_1G039700	Cysteine synthase	25071546	25091743
	CsaV3_1G039710	DNA-binding storekeeper protein-related transcriptional regulator	25095436	25098174
	CsaV3_1G039720	Guanine deaminase	25101339	25104406
	CsaV3_1G039730	RNA-dependent RNA polymerase	25120762	25136642
	CsaV3_1G039740	Malic enzyme	25140474	25145640
	CsaV3_1G039750	Protein-serine/threonine phosphatase	25154173	25159567
	CsaV3_1G039760	ABC transporter	25154173	25168357
	CsaV3_1G039770	Senescence/dehydration-associated protein	25174769	25177979
	CsaV3_1G039780	Ceramide glucosyltransferase	25178671	25184669
	CsaV3_1G039790	SpoU_sub_bind domain-containing protein	25187180	25188769
	CsaV3_1G039800	Unknown protein	25188911	25189764
	CsaV3_1G039810	mitochondrial import inner membrane translocase subunit TIM17-2-like	25189828	25190508
	CsaV3_1G039820	receptor-like protein kinase HSL1	25191938	25194164
	CsaV3_1G039830	Phosphotransferase	25199813	25208101
	CsaV3_1G039840	receptor-like protein kinase 5	25199982	25203494
	CsaV3_1G039850	Protein DETOXIFICATION	25223911	25226264
	CsaV3_1G039860	Unknown protein	25230574	25230842
	CsaV3_1G039870	Protein IQ-DOMAIN 14-like	25237264	25238976
	CsaV3_1G039880	Pectinesterase	25242995	25245770
	CsaV3_1G039890	Non-specific serine/threonine protein kinase	25250559	25260369
	CsaV3_1G039900	Programmed cell death protein 4-like	25262882	25263389
	CsaV3_1G039910	Arginyl-tRNA synthetase	25264444	25271976
	CsaV3_1G039920	Oxidative stress 3, putative isoform 1	25270896	25273366
	CsaV3_1G039930	(1->3)-beta-glucan endohydrolase	25277832	25281482
	CsaV3_1G039940	Derlin	25282259	25285630
	CsaV3_1G039950	Leucine-rich repeat family protein / extensin family protein	25289766	25291443
	CsaV3_1G039960	NAC domain-containing protein	25300151	25306072
	CsaV3_1G039970	Nudix hydrolase	25315692	25319022
	CsaV3_1G039980	ATP-dependent 6-phosphofructokinase	25323306	25327953
	CsaV3_1G039990	AP complex subunit sigma	25328710	25332259
	CsaV3_1G040000	Inositol oxygenase	25333201	25335989
	CsaV3_1G040010	40S ribosomal protein S30	25343081	25344947
	CsaV3_1G040020	IAA-amino acid hydrolase ILR1-like 4	25345960	25349620
	CsaV3_1G040030	Vacuolar protein sorting-associated protein 32-like protein 2	25349839	25352849
	CsaV3_1G040040	Meiotic nuclear division protein 1 homolog	25353181	25355938
	CsaV3_1G040050	transcription factor RAX2-like	25359911	25360968
	CsaV3_1G040060	Zinc finger CCCH domain-containing protein	25366330	25368616
	CsaV3_1G040070	Helicase ATP-binding domain-containing protein	25379575	25381737
	CsaV3_1G040080	60S ribosomal protein L31	25382265	25384149
	CsaV3_1G040090	Protein PLASTID MOVEMENT IMPAIRED 1-RELATED 1	25385186	25386725
	CsaV3_1G040100	Protein PLASTID MOVEMENT IMPAIRED 1-RELATED 1	25386784	25387905
	CsaV3_1G040110	Protein PLASTID MOVEMENT IMPAIRED 1-RELATED 1	25387944	25388952
	CsaV3_1G040120	Ribonuclease P protein component 3	25391385	25394496
	CsaV3_1G040130	Ist1 domain-containing protein	25397650	25399401
	CsaV3_1G040140	Regulator of Vps4 activity in the MVB pathway protein	25400576	25402062
	CsaV3_1G040150	Mitochondrial ATP synthase subunit G protein	25405579	25409775
	CsaV3_1G040160	Unknown protein	25411577	25415880
	CsaV3_1G040170	1-aminocyclopropane-1-carboxylate synthase	25426182	25428284
	CsaV3_1G040180	Peroxidase	25468972	25470762
	CsaV3_1G040190	xaa-Pro dipeptidase	25481029	25488261
	CsaV3_1G040200	protein arginine N-methyltransferase 1.1	25490485	25494210
	CsaV3_1G040210	Saposin B-type domain-containing protein	25494519	25497898
	CsaV3_1G040220	Pentatricopeptide repeat-containing protein	25499041	25503101
	CsaV3_1G040230	pollen-specific protein SF21	25507549	25511025
	CsaV3_1G040240	thiamine phosphate phosphatase-like protein	25513231	25515584
	CsaV3_1G040250	Mitochondrial carrier protein	25517202	25521832
	CsaV3_1G040260	protein EFFECTOR OF TRANSCRIPTION 2	25522443	25525120
	CsaV3_1G040270	Inactive protein kinase	25529067	25541275
	CsaV3_1G040280	Transcription factor	25546505	25549462
	CsaV3_1G040290	Unknown protein	25555771	25556300
	CsaV3_1G040300	K(+) efflux antiporter 4	25556439	25566553
	CsaV3_1G040310	tetraspanin-2-like	25572313	25575675
	CsaV3_1G040320	Cytidine deaminase	25581779	25583332
	CsaV3_1G040330	PRA1 family protein	25585055	25586236
	CsaV3_1G040340	Prenylated rab acceptor PRA1	25587525	25589311
	CsaV3_1G040350	glutamate-rich WD repeat-containing protein 1	25590444	25594449
	CsaV3_1G040360	protein PIR	25595349	25618496
	CsaV3_1G040370	DUF1394 domain-containing protein	25618852	25631477
	CsaV3_1G040380	Unknown protein	25633359	25636351
	CsaV3_1G040390	GATA transcription factor 21	25640656	25643233
	CsaV3_1G040400	Beta-galactosidase	25649356	25657227
	CsaV3_1G040410	Beta-galactosidase	25674420	25680294
	CsaV3_1G040420	V-type proton ATPase subunit e1	25681827	25683693
	CsaV3_1G040430	Unknown protein	25685610	25687216
	CsaV3_1G040440	Beta-galactosidase	25689421	25704196
	CsaV3_1G040450	Dolichyl-diphosphooligosaccharide-protein glycosyltransferase subunit OST5	25705421	25707884
	CsaV3_1G040460	WD-40 repeat-containing protein MSI4	25708938	25716131
	CsaV3_1G040470	Protein kinase domain-containing protein	25716837	25723367
	CsaV3_1G040480	zinc finger CCCH domain-containing protein 64 isoform X1	25730289	25738194
	CsaV3_1G040490	Unknown protein	25731130	25731343
	CsaV3_1G040500	Cytokinin dehydrogenase	25748459	25751749
	CsaV3_1G040510	Cytokinin dehydrogenase	25770610	25773846
	CsaV3_1G040520	Translation machinery-associated protein 22	25777408	25786556
	CsaV3_1G040530	DUF4408 domain-containing protein	25794627	25796059
	CsaV3_1G040540	CRM-domain containing factor CFM3, chloroplastic/mitochondrial	25800509	25806672
	CsaV3_1G040550	Hydrolase_4 domain-containing protein	25804512	25809263
	CsaV3_1G040560	alpha/beta-Hydrolases superfamily protein	25810269	25818332
	CsaV3_1G040570	Carboxypeptidase Y-like	25819848	25820780
	CsaV3_1G040580	BHLH domain-containing protein	25826012	25829490
	CsaV3_1G040590	30S ribosomal protein S16	25832539	25835382
	CsaV3_1G040600	IQ domain-containing protein IQM1-like	25847287	25850660
	CsaV3_1G040610	Protein of unknown function (DUF3511)	25852013	25852384
	CsaV3_1G040620	THO complex subunit 6	25854432	25862296
	CsaV3_1G040630	Unknown protein	25862311	25863152
	CsaV3_1G040640	Glycylpeptide N-tetradecanoyltransferase	25862755	25865376
	CsaV3_1G040650	VOC domain-containing protein	25867317	25873515
	CsaV3_1G040660	DDE Tnp4 domain-containing protein	25884605	25887139
	CsaV3_1G040670	Serine/threonine-protein kinase tricorner	25888812	25898517
	CsaV3_1G040680	Serine/arginine repetitive matrix protein	25902843	25909855
	CsaV3_1G040690	mitogen-activated protein kinase kinase 2	25908142	25917868
	CsaV3_1G040700	Unknown protein	25912552	25913009
	CsaV3_1G040710	WD repeat-containing protein VIP3	25925047	25931219
	CsaV3_1G040720	Threonine synthase	25931504	25933102
	CsaV3_1G040730	myosin-17-like	25937664	25954413
	CsaV3_1G040740	Glycerophosphocholine acyltransferase 1	25954906	25958572
	CsaV3_1G040750	Phenylalanine ammonia-lyase	25961521	25964506
	CsaV3_1G040760	Beta-galactosidase	25969024	25977290
	CsaV3_1G040770	protein bem46	25979627	25984523
	CsaV3_1G040780	vacuolar protein sorting-associated protein 2 homolog 1	25989471	25993433
	CsaV3_1G040790	RING-type E3 ubiquitin transferase	25992638	25993138
	CsaV3_1G040800	Mechanosensitive ion channel protein	25997051	26000692
	CsaV3_1G040810	Photosystem II PsbX	26002060	26011658
	CsaV3_1G040820	Protein ELF4-LIKE	26011134	26013651
	CsaV3_1G040830	cytochrome P450 CYP72A219-like	26019911	26023898
	CsaV3_1G040840	DNA-directed RNA polymerase III subunit RPC4	26023318	26027465
	CsaV3_1G040850	protein CTR9 homolog	26028984	26042134
	CsaV3_1G040860	Growth-regulating factor	26042761	26044365
	CsaV3_1G040870	12-oxophytodienoate reductase 3	26047615	26053513
	CsaV3_1G040880	(1->3)-beta-glucan endohydrolase	26053702	26058865
	CsaV3_1G040890	(1->3)-beta-glucan endohydrolase	26062043	26062750
	CsaV3_1G040900	(1->3)-beta-glucan endohydrolase	26064785	26065822
	CsaV3_1G040910	(1->3)-beta-glucan endohydrolase	26067861	26068166
	CsaV3_1G040920	(1->3)-beta-glucan endohydrolase	26068190	26068897
	CsaV3_1G040930	(1->3)-beta-glucan endohydrolase	26070936	26071973
	CsaV3_1G040940	(1->3)-beta-glucan endohydrolase	26074010	26074951
	CsaV3_1G040950	(1->3)-beta-glucan endohydrolase	26080703	26083562
	CsaV3_1G040960	(1->3)-beta-glucan endohydrolase	26083586	26084293
	CsaV3_1G040970	(1->3)-beta-glucan endohydrolase	26086323	26089163
	CsaV3_1G040980	Germin-like protein	26095495	26097461
	CsaV3_1G040990	F-box/LRR-repeat protein 2	26099626	26104103
	CsaV3_1G041000	N-acetyltransferase domain-containing protein	26104315	26106690
	CsaV3_1G041010	OBP3-responsive gene 4	26108174	26110849
	CsaV3_1G041020	N-acetyltransferase domain-containing protein	26113625	26115069
	CsaV3_1G041030	Unknown protein	26117877	26118071
	CsaV3_1G041040	Ribulose bisphosphate carboxylase large chain	26120788	26121616
	CsaV3_1G041050	Tubulin--tyrosine ligase-like protein 12	26121536	26127201
	CsaV3_1G041060	BEST Arabidopsis thaliana protein match is: FRIGIDA interacting protein 1 .	26127433	26134749
	CsaV3_1G041070	thiol protease aleurain-like	26136593	26140290
	CsaV3_1G041080	Unknown protein	26147336	26147585
	CsaV3_1G041090	Protein kinase domain-containing protein	26155947	26158370
	CsaV3_1G041100	RING-box protein 1a	26165978	26168166
	CsaV3_1G041110	subtilisin-like protease SBT1.8	26176493	26179728
	CsaV3_1G041120	Guanine nucleotide-binding protein subunit gamma 3-like	26179709	26181979
	CsaV3_1G041130	protein LURP-one-related 6	26186857	26191892
	CsaV3_1G041140	cation/calcium exchanger 4-like	26189465	26191384
	CsaV3_1G041150	Unknown protein	26193244	26193465
	CsaV3_1G041160	Protein of unknown function (DUF1677)	26194170	26194625
	CsaV3_1G041170	Methylthioribose-1-phosphate isomerase	26196639	26200534
	CsaV3_1G041180	inter-alpha-trypsin inhibitor heavy chain-related	26206113	26211440
	CsaV3_1G041190	Unknown protein	26212330	26213589
	CsaV3_1G041200	NGR2	26214204	26215904
	CsaV3_1G041210	Cupin_5 domain-containing protein	26216500	26218092
	CsaV3_1G041220	Ubiquinone biosynthesis protein	26219484	26222632
	CsaV3_1G041230	Chlorophyll a-b binding protein, chloroplastic	26223514	26225960
	CsaV3_1G041240	Pectin lyase-like superfamily protein	26233591	26239152
	CsaV3_1G041250	GTP cyclohydrolase 1	26243116	26247474
	CsaV3_1G041260	Unknown protein	26247098	26247375
	CsaV3_1G041270	Tify domain-containing protein	26251888	26253953
	CsaV3_1G041280	olee1-like protein	26257593	26258567
	CsaV3_1G041290	Beta-galactosidase	26258890	26262644
	CsaV3_1G041300	FLZ-type domain-containing protein	26260964	26264352
	CsaV3_1G041310	Ethylene-responsive transcription factor ERF017-like protein	26272725	26275130
	CsaV3_1G041320	20 kDa chaperonin	26281460	26284202
	CsaV3_1G041330	Unknown protein	26284433	26291045
	CsaV3_1G041340	Beta-ketoacyl-[acyl-carrier-protein] synthase I	26306794	26318254
	CsaV3_1G041350	NUC173 domain-containing protein	26322674	26333166
	CsaV3_1G041360	Plant invertase/pectin methylesterase inhibitor superfamily protein	26333635	26334853
	CsaV3_1G041370	Pectinesterase	26341208	26345834
	CsaV3_1G041380	Flavin-containing monooxygenase	26345677	26347027
	CsaV3_1G041390	Flavin-containing monooxygenase	26347096	26351697
	CsaV3_1G041400	Sucrose synthase	26362341	26367745
	CsaV3_1G041410	Eukaryotic translation initiation factor 3 subunit K	26376697	26380037
	CsaV3_1G041420	Zinc finger, FYVE-type	26381210	26384585
	CsaV3_1G041430	DNA repair protein RAD51 homolog	26385322	26388165
	CsaV3_1G041440	Lysine ketoglutarate reductase	26395781	26411397
	CsaV3_1G041450	Haloacid dehalogenase-like hydrolase superfamily protein	26412075	26415912
	CsaV3_1G041460	Unknown protein	26415328	26415893
	CsaV3_1G041470	vacuolar protein sorting-associated protein 27-like isoform X2	26424222	26428632
	CsaV3_1G041480	protein FATTY ACID EXPORT 2, chloroplastic	26429498	26433615
	CsaV3_1G041490	transcription factor Pur-alpha 1	26435098	26440554
	CsaV3_1G041500	Pentatricopeptide repeat-containing protein	26442227	26444606
	CsaV3_1G041510	Uncharacterised conserved protein UCP022280	26449411	26456913
	CsaV3_1G041520	TATA-box-binding protein	26459013	26465432
	CsaV3_1G041530	2-oxoisovalerate dehydrogenase subunit beta 2, mitochondrial	26465624	26472982
	CsaV3_1G041540	Unknown protein	26475567	26475935
	CsaV3_1G041550	YTH domain-containing protein	26477184	26482188
	CsaV3_1G041560	Unknown protein	26482059	26482316
	CsaV3_1G041570	Protein kinase domain-containing protein	26493868	26496958
	CsaV3_1G041580	chaperonin 60 beta	26498374	26504077
	CsaV3_1G041590	pumilio homolog 12-like	26506263	26511459
	CsaV3_1G041600	pumilio homolog 12-like	26514799	26520679
	CsaV3_1G041610	LRRNT_2 domain-containing protein	26523618	26526086
	CsaV3_1G041620	Receptor-like protein 12	26526535	26528850
	CsaV3_1G041630	Acetyl-coenzyme A synthetase	26528423	26531846
	CsaV3_1G041640	Protein of Unknown Function (DUF239)	26543479	26547318
	CsaV3_1G041650	calpain-type cysteine protease family	26551854	26579745
	CsaV3_1G041660	Protein of unknown function (DUF1639)	26581004	26583705
	CsaV3_1G041670	arabinogalactan peptide 13-like	26590310	26592653
	CsaV3_1G041680	Mediator of RNA polymerase II transcription subunit 13	26594399	26616975
	CsaV3_1G041690	elongation factor P	26618716	26624904
	CsaV3_1G041700	Mitochondrial substrate carrier family protein	26625477	26630356
	CsaV3_1G041710	Peptidyl-tRNA hydrolase family protein	26633999	26639352
	CsaV3_1G041720	5-methyltetrahydropteroyltriglutamate--homocysteine S-methyltransferase	26641994	26649355
	CsaV3_1G041730	Inactive protein RESTRICTED TEV MOVEMENT 2-like	26648261	26650808
	CsaV3_1G041740	Unknown protein	26652051	26652413
	CsaV3_1G041750	Inactive protein RESTRICTED TEV MOVEMENT 2-like	26652841	26654260
	CsaV3_1G041760	Inactive protein RESTRICTED TEV MOVEMENT 2-like	26658938	26660854
	CsaV3_1G041770	protochlorophyllide-dependent translocon component 52, chloroplastic-like	26665790	26670628
	CsaV3_1G041780	protochlorophyllide-dependent translocon component 52, chloroplastic-like	26672185	26677911
	CsaV3_1G041790	protochlorophyllide-dependent translocon component 52, chloroplastic-like	26682659	26689263
	CsaV3_1G041800	protochlorophyllide-dependent translocon component 52, chloroplastic-like	26690595	26693697
	CsaV3_1G041810	protochlorophyllide-dependent translocon component 52, chloroplastic-like	26693733	26695773
	CsaV3_1G041820	O-fucosyltransferase family protein	26696942	26699403
	CsaV3_1G041830	Peptidyl-tRNA hydrolase family protein	26703507	26707223
	CsaV3_1G041840	Molybdopterin molybdenumtransferase	26709454	26726941
	CsaV3_1G041850	BTB/POZ and MATH domain-containing protein 4	26731137	26738922
	CsaV3_1G041860	SNF1-related protein kinase regulatory subunit beta-1	26742700	26747488
	CsaV3_1G041870	Calmodulin	26748907	26751229
	CsaV3_1G041880	RING-type E3 ubiquitin transferase	26756453	26760247
	CsaV3_1G041890	Ubiquitin-associated/translation elongation factor EF1B protein	26765077	26769951
	CsaV3_1G041900	4-(cytidine-5'-diphospho)-2-C-methyl-D-erythritol kinase	26769833	26774679
	CsaV3_1G041910	Tyrosine-specific transport protein	26776658	26785347
	CsaV3_1G041920	Cysteine proteinase inhibitor	26786711	26789179
	CsaV3_1G041930	translation initiation factor eIF-2B subunit gamma	26793064	26800348
	CsaV3_1G041940	protein GAMETE CELL DEFECTIVE 1, mitochondrial	26800981	26804533
	CsaV3_1G041950	ABSCISIC ACID-INSENSITIVE 5-like protein 2	26805528	26808004
	CsaV3_1G041960	Unknown protein	26808029	26809940
	CsaV3_1G041970	Stomatal closure-related actin-binding protein 1	26814158	26824570
	CsaV3_1G041980	F-box/kelch-repeat protein	26828359	26830454
	CsaV3_1G041990	CCT-eta	26833443	26839901
	CsaV3_1G042000	Unknown protein	26843483	26844614
	CsaV3_1G042010	protein ROOT PRIMORDIUM DEFECTIVE 1	26846547	26850026
	CsaV3_1G042020	Unknown protein	26846742	26847075
	CsaV3_1G042030	non-specific lipid transfer protein GPI-anchored 2-like	26850471	26853161
	CsaV3_1G042040	NAD(P)-binding Rossmann-fold superfamily protein	26856520	26861103
	CsaV3_1G042050	Homoserine dehydrogenase	26861810	26872890
	CsaV3_1G042060	Unknown protein	26874347	26874672
	CsaV3_1G042070	Protein FAR1-RELATED SEQUENCE	26879471	26883820
	CsaV3_1G042080	Protein FAR1-RELATED SEQUENCE	26884100	26884324
	CsaV3_1G042090	serrate RNA effector molecule	26885387	26894136
	CsaV3_1G042100	60S ribosomal protein L30	26898852	26900912
	CsaV3_1G042110	Fe(3+) dicitrate transport system permease	26901967	26906243
	CsaV3_1G042120	Late embryogenesis abundant (LEA) hydroxyproline-rich glycoprotein family	26909521	26910296
	CsaV3_1G042130	Protein kinase domain-containing protein	26915091	26919857
	CsaV3_1G042140	programmed cell death protein 2	26926805	26931748
	CsaV3_1G042150	Ethylene-insensitive 3	26941163	26945031
	CsaV3_1G042160	(1->3)-beta-glucan endohydrolase	26962961	26968541
	CsaV3_1G042170	leucine-rich repeat protein 1-like	26973515	26977321
	CsaV3_1G042180	Bifunctional inhibitor/lipid-transfer protein/seed storage 2S albumin superfamily protein, putative	26990410	26992137
	CsaV3_1G042190	L-ascorbate oxidase	27011755	27015014
	CsaV3_1G042200	L-ascorbate oxidase	27020027	27023999
	CsaV3_1G042210	L-ascorbate oxidase	27047051	27054317
	CsaV3_1G042220	GPI mannosyltransferase 2	27076175	27082829
	CsaV3_1G042230	6,7-dimethyl-8-ribityllumazine synthase	27083046	27085811
	CsaV3_1G042240	DNA (Cytosine-5)-methyltransferase CMT3-like	27097667	27097920
	CsaV3_1G042250	Cytosine-specific methyltransferase	27101177	27110535
	CsaV3_1G042260	metal tolerance protein 4	27113429	27117330
	CsaV3_1G042270	Formyltetrahydrofolate synthetase	27130006	27135314
	CsaV3_1G042280	1,3-beta-glucan synthase	27136646	27191095
	CsaV3_1G042290	1,3-beta-glucan synthase	27196174	27229688
	CsaV3_1G042300	Ribosome biogenesis regulatory protein	27242323	27246078
	CsaV3_1G042310	RING-type E3 ubiquitin transferase	27249865	27258196
	CsaV3_1G042320	RNA cytidine acetyltransferase	27259000	27270232
	CsaV3_1G042330	protein NRT1/ PTR FAMILY 7.1	27276574	27279518
	CsaV3_1G042340	AP2/ERF and B3 domain-containing transcription factor	27284528	27286805
	CsaV3_1G042350	enoyl-[acyl-carrier-protein] reductase [NADH], chloroplastic-like	27287132	27292311
	CsaV3_1G042360	Non-structural maintenance of chromosomes element 4	27291132	27294459
	CsaV3_1G042370	GlcNAc-PI synthesis protein	27297283	27303836
	CsaV3_1G042380	Peptidase_S15 domain-containing protein	27307721	27309527
	CsaV3_1G042390	protein EMSY-LIKE 3 isoform X1	27307814	27314895
	CsaV3_1G042400	Selenoprotein O	27320310	27330519
	CsaV3_1G042410	Receptor-like serine/threonine-protein kinase	27331895	27335005
	CsaV3_1G042420	Receptor-like serine/threonine-protein kinase	27336663	27340368
	CsaV3_1G042430	Receptor-like serine/threonine-protein kinase	27340714	27344891
	CsaV3_1G042440	Lipoyl(octanoyl) transferase	27345293	27347701
	CsaV3_1G042450	Rho GTPase-activating gacO-like protein	27358953	27359369
	CsaV3_1G042460	protein RALF-like 30	27370599	27370901
	CsaV3_1G042470	beta-glucosidase 12-like	27375659	27384818
	CsaV3_1G042480	cyanogenic beta-glucosidase-like	27390535	27397493
	CsaV3_1G042490	cyanogenic beta-glucosidase-like	27406957	27417005
	CsaV3_1G042500	beta-glucosidase 12-like	27423792	27428294
	CsaV3_1G042510	Unknown protein	27440476	27441326
	CsaV3_1G042520	V-type proton ATPase subunit F	27441698	27443922
	Chromosome 2
	CsaV3_2G017290	protein RALF-like 34	14405487	14407318
	CsaV3_2G017300	ervatamin-B-like	14413308	14414745
	CsaV3_2G017310	Patatin	14416231	14419691
	CsaV3_2G017320	Patatin	14430733	14432673
	CsaV3_2G017330	Patatin	14444068	14446114
	CsaV3_2G017340	Patatin	14457727	14460119
	CsaV3_2G017350	Formin-like protein 4 isoform X2	14469243	14472908
	CsaV3_2G017360	Patatin	14475436	14477538
	CsaV3_2G017370	Unknown protein	14478141	14478471
	CsaV3_2G017380	Patatin	14487217	14489416
	CsaV3_2G017390	Patatin	14491048	14493118
	CsaV3_2G017400	Patatin	14497432	14500785
	CsaV3_2G017410	Patatin	14501207	14503216
	CsaV3_2G017420	Unknown protein	14506917	14507302
	CsaV3_2G017430	pentatricopeptide repeat-containing protein At2g01390-like	14508033	14511686
	CsaV3_2G017440	Unknown protein	14510986	14511199
	CsaV3_2G017450	Calcium uniporter protein	14526306	14529481
	CsaV3_2G017460	PQ-loop repeat family protein / transmembrane family protein	14534010	14539886
	CsaV3_2G017470	upstream activation factor subunit UAF30-like	14549281	14558104
	CsaV3_2G017480	LOB domain-containing protein	14567608	14569266
	CsaV3_2G017490	50S ribosomal protein L25	14572894	14575608
	CsaV3_2G017500	Patatin	14575983	14578960
	CsaV3_2G017510	Pentatricopeptide repeat-containing protein	14585250	14587820
	CsaV3_2G017520	Unknown protein	14589665	14590022
	CsaV3_2G017530	Pentatricopeptide repeat-containing protein	14590781	14593216
	CsaV3_2G017540	Transmembrane protein	14594072	14598805
	CsaV3_2G017550	4-alpha-glucanotransferase	14595979	14606641
	CsaV3_2G017560	protein MIZU-KUSSEI 1-like	14606725	14609780
	CsaV3_2G017570	Transmembrane protein	14612589	14615953
	CsaV3_2G017580	MFS domain-containing protein	14617322	14620875
	CsaV3_2G017590	Unknown protein	14617454	14617878
	CsaV3_2G017600	Geranylgeranyl pyrophosphate synthase	14624881	14627310
	CsaV3_2G017610	Pectinesterase	14628980	14631634
	CsaV3_2G017620	UPF0496 protein	14639576	14642646
	CsaV3_2G017630	GDSL esterase/lipase 1-like	14647198	14652724
	CsaV3_2G017640	GDSL esterase/lipase 1-like	14656649	14659981
	CsaV3_2G017650	GDSL esterase/lipase 5-like	14662176	14666282
	CsaV3_2G017660	Shikimate kinase	14667599	14673223
	CsaV3_2G017670	developmentally-regulated G-protein 3	14686547	14696601
	CsaV3_2G017680	Unknown protein	14691886	14701374
	CsaV3_2G017690	UBP1-associated protein 2A-like	14706145	14711726
	CsaV3_2G017700	small GTPase LIP1-like	14714229	14719696
	CsaV3_2G017710	Unknown protein	14719854	14720204
	CsaV3_2G017720	WRKY domain-containing protein	14723306	14726183
	CsaV3_2G017730	ras-related protein Rab7-like	14733901	14736709
	CsaV3_2G017740	violaxanthin de-epoxidase, chloroplastic-like	14737038	14740020
	CsaV3_2G017750	S-adenosylmethionine carrier 1	14742763	14750385
	CsaV3_2G017760	WRKY protein	14764150	14767009
	CsaV3_2G017770	Unknown protein	14778391	14778950
	CsaV3_2G017780	Shikimate dehydrogenase	14782605	14792443
	CsaV3_2G017790	Unknown protein	14783420	14783929
	CsaV3_2G017800	Root meristem growth factor 9-like protein	14797163	14798720
	CsaV3_2G017810	ethylene-responsive transcription factor ERF110-like	14812830	14814760
	CsaV3_2G017820	26S proteasome non-ATPase regulatory subunit 12 homolog A	14822277	14828550
	CsaV3_2G017830	Ubiquitin carboxyl-terminal hydrolase	14828892	14834359
	CsaV3_2G017840	Cytochrome P450	14836015	14838440
	CsaV3_2G017850	Unknown protein	14861211	14861471
	CsaV3_2G017860	terpene synthase 10-like isoform X1	14866863	14867102
	CsaV3_2G017870	Terpene synthase 10-like	14869418	14873858
	CsaV3_2G017880	Terpene synthase 10-like	14877160	14881777
	CsaV3_2G017890	Serine O-acetyltransferase	14885006	14888916
	CsaV3_2G017900	myrcene synthase, chloroplastic-like	14889145	14889927
	CsaV3_2G017910	terpene synthase 10-like	14893606	14918919
	CsaV3_2G017920	Unknown protein	14919916	14920068
	CsaV3_2G017930	terpene synthase 10-like	14926432	14938430
	CsaV3_2G017940	golgin candidate 5	14938839	14947820
	CsaV3_2G017950	Unknown protein	14938987	14939136
	CsaV3_2G017960	terpene synthase 10-like	14952115	14955734
	CsaV3_2G017970	terpene synthase 10-like	14959067	14962573
	CsaV3_2G017980	terpene synthase 10-like isoform X1	14966133	14969578
	CsaV3_2G017990	KxDL domain-containing protein	14970627	14973799
	CsaV3_2G018000	Endonuclease or glycosyl hydrolase, putative isoform 1	14975155	14980134
	CsaV3_2G018010	Cinnamyl alcohol dehydrogenase-like protein	14980394	14984004
	CsaV3_2G018020	Cinnamyl-alcohol dehydrogenase	14999476	15002165
	CsaV3_2G018030	WAT1-related protein	15034798	15041378
	CsaV3_2G018040	WAT1-related protein	15044269	15048540
	CsaV3_2G018050	Zonadhesin	15051025	15054352
	CsaV3_2G018060	J domain-containing protein	15061924	15066277
	CsaV3_2G018070	trihelix transcription factor GT-2-like	15068591	15071422
	CsaV3_2G018080	protein BOLA2	15075166	15078014
	CsaV3_2G018090	Actin	15080935	15084476
	CsaV3_2G018100	RING-type E3 ubiquitin transferase	15091034	15092118
	CsaV3_2G018110	UPF0235 protein C15orf40 homolog	15103804	15104905
	CsaV3_2G018120	Ribosome assembly factor mrt4	15111094	15115559
	CsaV3_2G018130	50S ribosomal protein L2	15115864	15119967
	CsaV3_2G018140	RING-type E3 ubiquitin transferase	15120226	15122070
	CsaV3_2G018150	VQ domain-containing protein	15125307	15126824
	CsaV3_2G018160	ARABIDOPSIS TRITHORAX-RELATED PROTEIN 5	15130974	15134333
	CsaV3_2G018170	Protein of unknown function (DUF506)	15135510	15137107
	CsaV3_2G018180	Pectinesterase	15140340	15142934
	CsaV3_2G018190	Pectinesterase	15144070	15146421
	CsaV3_2G018200	TRICHOME BIREFRINGENCE-LIKE 7	15149157	15153773
	CsaV3_2G018210	Pentatricopeptide repeat-containing protein	15154062	15156638
	CsaV3_2G018220	1,3-beta-glucan synthase	15160242	15166592
	CsaV3_2G018230	1,3-beta-glucan synthase	15166826	15173968
	CsaV3_2G018240	Unknown protein	15174738	15175054
	CsaV3_2G018250	Glyco_hydro_18 domain-containing protein	15179023	15179880
	CsaV3_2G018260	Flavin-containing monooxygenase	15180835	15183518
	CsaV3_2G018270	Coiled-coil domain-containing protein 18, putative isoform 2	15192104	15192650
	CsaV3_2G018280	Unknown protein	15192813	15193151
	CsaV3_2G018290	Unknown protein	15192909	15193133
	CsaV3_2G018300	1,3-beta-glucan synthase	15195777	15209500
	CsaV3_2G018310	cation/H(+) antiporter 15	15210892	15214340
	CsaV3_2G018320	GDP-mannose transporter like	15217468	15223970
	CsaV3_2G018330	Gamma-secretase subunit PEN-2	15225109	15229128
	CsaV3_2G018340	MYB transcription factor	15232746	15234270
	CsaV3_2G018350	Unknown protein	15237995	15238267
	CsaV3_2G018360	Unknown protein	15241089	15241590
	CsaV3_2G019360	PHD finger protein ALFIN-LIKE 1-like	15351291	15352794
	CsaV3_2G019370	Glycosyltransferase	15358188	15417558
	CsaV3_2G019380	Glycosyltransferase	15358629	15371105
	CsaV3_2G019390	Pectin lyase-like superfamily protein	15430267	15434272
	CsaV3_2G019400	Ras-related protein Rab-18	15435990	15441050
	CsaV3_2G019410	Tetratricopeptide-like helical	15442865	15446333
	CsaV3_2G019420	RING-type E3 ubiquitin transferase	15446800	15449793
	CsaV3_2G019430	NAC domain-containing protein	15454013	15456655
	CsaV3_2G019440	ABC transporter family protein	15464609	15468680
	CsaV3_2G019450	Unknown protein	15471372	15481586
	CsaV3_2G019460	Unknown protein	15482600	15484634
	CsaV3_2G019470	MADS-box domain-containing protein	15488782	15489524
	CsaV3_2G019480	Transmembrane protein	15490865	15491185
	CsaV3_2G019490	Unknown protein	15492774	15493226
	CsaV3_2G019500	Glutathione transferase	15494439	15498052
	CsaV3_2G019510	60S ribosomal protein L10	15500562	15502076
	CsaV3_2G019520	Energy-coupling factor transporter ATP-binding protein EcfA1	15502991	15512949
	CsaV3_2G019530	Glutathione transferase	15513714	15515957
	CsaV3_2G019540	MLO-like protein	15516959	15521893
	CsaV3_2G019550	Protein kinase domain-containing protein	15522476	15526458
	CsaV3_2G019560	NAD-dependent protein deacylase	15534018	15541258
	CsaV3_2G019570	psbP domain-containing protein 2, chloroplastic isoform X1	15541927	15546759
	CsaV3_2G019580	Eukaryotic translation initiation factor 6	15547688	15550611
	CsaV3_2G019590	Unknown protein	15552832	15588275
	CsaV3_2G019600	CCR4-NOT transcription complex subunit 11	15590632	15599574
	CsaV3_2G019610	Calcium-dependent protein kinase family protein	15601616	15606160
	CsaV3_2G019620	acyl-coenzyme A thioesterase 13	15608086	15610646
	CsaV3_2G019630	protein SUPPRESSOR OF GENE SILENCING 3	15611638	15614185
	CsaV3_2G019640	Unknown protein	15614569	15615209
	CsaV3_2G019650	Vesicle transport protein	15617598	15628249
	CsaV3_2G019660	zinc finger CCCH domain-containing protein 13-like	15630260	15660625
	CsaV3_2G019670	Beta-galactosidase	15666613	15677952
	CsaV3_2G019680	Cyclin family protein	15678918	15693426
	CsaV3_2G019690	Ribosome-binding factor PSRP1	15693726	15700032
	CsaV3_2G019700	DNA-binding protein BIN4	15701457	15727998
	CsaV3_2G019710	Trafficking protein particle complex subunit 2-like	15733997	15734511
	CsaV3_2G019720	Trafficking protein particle complex subunit 2	15734837	15738801
	CsaV3_2G019730	aspartic proteinase Asp1-like	15739591	15742613
	CsaV3_2G019740	NAC domain-containing protein	15743315	15744605
	CsaV3_2G019750	Glucan 1,3-alpha-glucosidase	15746829	15755894
	CsaV3_2G019760	BTB/POZ domain-containing protein TNFAIP1 isoform 1	15759725	15777059
	CsaV3_2G019770	Arginine/glutamate-rich 1 protein	15774675	15780187
	CsaV3_2G019780	Protein kinase domain-containing protein	15780377	15787372
	CsaV3_2G019790	60S ribosomal protein L34	15789056	15791702
	CsaV3_2G019800	DDT domain-containing protein DDB_G0282237 isoform X1	15798125	15806879
	CsaV3_2G019810	defensin-like protein 1	15819702	15820513
	CsaV3_2G019820	myb-related protein 330-like	15824227	15825868
	CsaV3_2G020820	Unknown protein	15903783	15904303
	CsaV3_2G020830	rRNA intron-encoded homing endonuclease, putative	15903783	15903974
	CsaV3_2G020840	Unknown protein	15905719	15905976
	CsaV3_2G020850	Unknown protein	15906032	15906388
	CsaV3_2G020860	U11/U12 small nuclear ribonucleoprotein 31 kDa protein	15963123	15963910
	CsaV3_2G020870	Carboxypeptidase	15971019	15974504
	CsaV3_2G020880	DUF4050 domain-containing protein	15977723	15984289
	CsaV3_2G020890	AAA domain-containing protein	15984733	15992525
	CsaV3_2G020900	Glycine-rich RNA-binding family protein	15997180	16000485
	CsaV3_2G020910	Major facilitator superfamily protein	16011104	16011442
	CsaV3_2G021010	acyl-CoA-binding domain-containing protein 4	16012904	16018336
	CsaV3_2G021020	NAC domain-containing protein	16018810	16022622
	CsaV3_2G021030	ras-related protein RABC2a-like	16027660	16031620
	CsaV3_2G021040	zinc finger protein ZAT5-like	16032331	16034483
	CsaV3_2G021050	Protein of unknown function (DUF1635)	16038081	16039857
	CsaV3_2G021060	SHUGOSHIN 2-like isoform X1	16044255	16048035
	CsaV3_2G021070	Pectate lyase	16049973	16056691
	CsaV3_2G021080	Protein RNA-directed DNA methylation 3	16054003	16079172
	CsaV3_2G021090	Major facilitator superfamily protein	16082223	16086566
	CsaV3_2G021100	Glycine-rich RNA-binding family protein	16096302	16100293
	CsaV3_2G021110	AAA domain-containing protein	16104708	16108107
	CsaV3_2G021120	AAA domain-containing protein	16108129	16112580
	CsaV3_2G021130	Unknown protein	16112603	16112803
	CsaV3_2G021140	DUF4050 domain-containing protein	16112961	16119532
	CsaV3_2G021150	Carboxypeptidase	16122751	16126243
	CsaV3_2G021160	U11/U12 small nuclear ribonucleoprotein 31 kDa protein	16128689	16133953
	CsaV3_2G021170	Reverse transcriptase	16180818	16181109
	CsaV3_2G022170	methyltransferase-like protein 25 isoform X2	16291383	16325614
	CsaV3_2G022180	NAC domain-containing protein	16343267	16349516
	CsaV3_2G022190	recA DNA recombination family protein	16365122	16370335
	CsaV3_2G022200	release factor glutamine methyltransferase	16371443	16374622
	CsaV3_2G023200	Lipoxygenase	16769909	16775872
	CsaV3_2G023210	Lipoxygenase	16782879	16788026
	CsaV3_2G023220	Lipoxygenase	16792794	16793583
	CsaV3_2G024220	ARID domain-containing protein	16814517	16816460
	CsaV3_2G024230	DUF4057 domain-containing protein	16818003	16821422
	CsaV3_2G024240	serine/arginine-rich splicing factor SC35-like	16828468	16832383
	CsaV3_2G024250	Sec-independent protein translocase protein TATC	16833514	16834122
	CsaV3_2G024260	DNA-directed RNA polymerase subunit	16834668	16838950
	CsaV3_2G024270	Rac-like GTP-binding protein	16841629	16845036
	CsaV3_2G024280	DNA ligase 1-like isoform X2	16845064	16847533
	CsaV3_2G024290	Microsomal prostaglandin E synthase 2	16847868	16851977
	CsaV3_2G024300	Unknown protein	16850588	16851084
	CsaV3_2G024310	Thioredoxin-like_fold domain-containing protein	16852524	16856963
	CsaV3_2G024320	Expansin	16862254	16864708
	CsaV3_2G024330	Transcription termination factor MTERF8	16868391	16870342
	CsaV3_2G024340	Peroxidase	16871896	16873634
	CsaV3_2G024350	UPF0496 protein	16877388	16880152
	CsaV3_2G024360	UTP--glucose-1-phosphate uridylyltransferase-like	16882067	16889801
	CsaV3_2G024370	SKP1-like protein	16889701	16891251
	CsaV3_2G024380	Unknown protein	16892204	16892885
	CsaV3_2G024390	zf-RVT domain-containing protein	16892950	16896201
	CsaV3_2G024400	GDSL esterase/lipase EXL3	16899880	16902384
	CsaV3_2G024410	Pseudouridine synthase	16913003	16917907
	CsaV3_2G024420	Complex 1 LYR protein	16918753	16921319
	CsaV3_2G024430	hippocampus abundant transcript 1 protein-like	16922725	16935605
	CsaV3_2G024440	Thioredoxin-like protein CDSP32	16922816	16923709
	CsaV3_2G024450	hippocampus abundant transcript 1 protein-like	16937236	16944373
	CsaV3_2G024460	hippocampus abundant transcript 1 protein-like	16947569	16955499
	CsaV3_2G024470	Phospholipase D	16957629	16963831
	CsaV3_2G024480	ornithine decarboxylase-like	16970172	16971221
	CsaV3_2G024490	Unknown protein	16971237	16973795
	CsaV3_2G024500	Glutathione transferase	16980543	16981391
	CsaV3_2G024510	Pentatricopeptide repeat-containing protein	16981719	16984511
	CsaV3_2G024520	Pentatricopeptide repeat-containing protein	16985069	16989694
	CsaV3_2G024530	CRAL-TRIO domain-containing protein	16985757	16986570
	CsaV3_2G024540	enoyl-CoA hydratase 2, peroxisomal	17009527	17016594
	CsaV3_2G024550	Cytoplasmic tRNA 2-thiolation protein 1	17017468	17029954
	CsaV3_2G024560	Unknown protein	17032883	17034445
	CsaV3_2G024570	Plant protein of unknown function (DUF936)	17037491	17040136
	CsaV3_2G024580	Unknown protein	17037647	17037856
	CsaV3_2G024590	polygalacturonase 1 beta-like protein 3	17045750	17049165
	CsaV3_2G024600	Unknown protein	17051723	17052257
	CsaV3_2G024610	Nucleic acid-binding, OB-fold-like protein	17052999	17056344
	CsaV3_2G024620	Domain of unknown function (DUF220)	17058972	17063288
	CsaV3_2G024630	type 2 DNA topoisomerase 6 subunit B-like isoform X4	17063676	17074001
	CsaV3_2G024640	ADP-ribosylation factor	17074055	17077909
	CsaV3_2G024650	Phosphatidylinositol 3-kinase	17079729	17090700
	CsaV3_2G024660	Pectin lyase-like superfamily protein	17093711	17098581
	CsaV3_2G024670	Ty3/gypsy retrotransposon protein	17102546	17105854
	CsaV3_2G024680	Unknown protein	17112523	17112903
	CsaV3_2G024690	Pentatricopeptide repeat-containing protein	17114405	17116411
	CsaV3_2G024700	cytochrome b-c1 complex subunit 8-like	17117186	17119975
	CsaV3_2G024710	RNA-binding protein 48	17120152	17123765
	CsaV3_2G024720	BOI-related E3 ubiquitin-protein ligase 1	17120874	17128123
	CsaV3_2G024730	RNA polymerases N / 8 kDa subunit	17129297	17130216
	CsaV3_2G024740	Plant protein 1589 of unknown function	17131733	17135917
	CsaV3_2G024750	Ubiquitin	17137021	17141221
	CsaV3_2G024760	Transmembrane protein	17141871	17146165
	CsaV3_2G024770	ATP citrate synthase	17148600	17153517
	CsaV3_2G024780	Protein kinase domain-containing protein	17156879	17162137
	CsaV3_2G024790	protein trichome birefringence-like 2	17162760	17166472
	CsaV3_2G024800	homeobox protein knotted-1-like 6	17169389	17179678
	CsaV3_2G024810	2-phytyl-1,4-beta-naphthoquinone methyltransferase, chloroplastic	17180551	17182094
	CsaV3_2G024820	cysteine-rich receptor-like protein kinase 2	17182714	17185260
	CsaV3_2G024830	Cysteine-rich receptor-like protein kinase	17186289	17188842
	CsaV3_2G024840	Pectinesterase inhibitor domain containing protein	17190964	17192749
	CsaV3_2G024850	Protein of Unknown Function (DUF239)	17194252	17197171
	CsaV3_2G024860	lipase	17199425	17204698
	CsaV3_2G024870	Condensin-2 complex subunit H2	17206327	17209751
	CsaV3_2G024880	alanine-2-oxoglutarate aminotransferase 2	17211136	17214601
	CsaV3_2G024890	Unknown protein	17215473	17215817
	CsaV3_2G024900	Unknown protein	17216383	17216708
	CsaV3_2G024910	F-box protein	17216877	17218789
	CsaV3_2G024920	ARM REPEAT PROTEIN INTERACTING WITH ABF2	17219865	17222590
	CsaV3_2G024930	Nucleotide-diphospho-sugar transferase family protein	17223527	17224594
	CsaV3_2G024940	Octicosapeptide/Phox/Bem1p (PB1) domain-containing protein	17226882	17228172
	CsaV3_2G024950	ethylene-responsive transcription factor ESR1	17235261	17236577
	CsaV3_2G024960	Protein of unknown function (DUF707)	17239872	17244602
	CsaV3_2G024970	Protein-serine/threonine phosphatase	17244608	17247513
	CsaV3_2G024980	Plant protein of unknown function (DUF868)	17248120	17250657
	CsaV3_2G024990	eukaryotic translation initiation factor 4B2	17252706	17257111
	CsaV3_2G025000	sufE-like protein 2, chloroplastic	17258032	17259635
	CsaV3_2G025010	Alpha-galactosidase	17260127	17264994
	CsaV3_2G025020	Coilin	17267101	17272266
	CsaV3_2G025030	protein SIEVE ELEMENT OCCLUSION B	17273344	17277863
	CsaV3_2G025040	Unknown protein	17278187	17279274
	CsaV3_2G025050	vignain-like	17282162	17284206
	CsaV3_2G025060	protein terminal ear1-like	17285798	17289022
	CsaV3_2G025070	Unknown protein	17293289	17293717
	CsaV3_2G025080	CCT-epsilon	17295780	17301641
	CsaV3_2G025090	Pectate lyase	17302889	17305199
	CsaV3_2G025100	ALBINO3-like protein 1, chloroplastic	17308421	17313541
	CsaV3_2G025110	dentin sialophosphoprotein-like isoform X1	17314015	17320638
	CsaV3_2G025120	photosystem II core complex proteins psbY, chloroplastic	17314297	17314905
	CsaV3_2G025130	very-long-chain 3-oxoacyl-CoA reductase 1	17321170	17324539
	CsaV3_2G025140	CAAX amino terminal protease	17325775	17328766
	CsaV3_2G025150	RING-type domain-containing protein	17329927	17332411
	CsaV3_2G025160	VQ motif-containing protein 20-like	17332412	17333600
	CsaV3_2G025170	Two-component response regulator	17338517	17341760
	CsaV3_2G025180	TPX2 domain-containing protein	17341791	17345190
	CsaV3_2G025190	protein HHL1, chloroplastic	17346429	17350216
	CsaV3_2G025200	vinorine synthase-like	17350650	17353306
	CsaV3_2G025210	Vinorine synthase-like	17353975	17355780
	CsaV3_2G025220	HXXXD-type acyl-transferase family protein	17360238	17362712
	CsaV3_2G025230	Serine/threonine protein phosphatase 2A regulatory subunit	17365017	17368731
	CsaV3_2G025240	Peptidase_M3 domain-containing protein	17372500	17384035
	CsaV3_2G025250	Unknown protein	17387739	17388385
	CsaV3_2G025260	YqaJ domain-containing protein	17387906	17394893
	CsaV3_2G025270	F-box protein SKIP14-like	17388794	17390971
	CsaV3_2G025280	trihelix transcription factor GT-1-like isoform X2	17395198	17399206
	CsaV3_2G025290	NADH-ubiquinone reductase complex 1 MLRQ subunit	17399420	17400379
	CsaV3_2G025300	Ankyrin repeat-containing protein	17402001	17405899
	CsaV3_2G025310	3-oxoacyl-[acyl-carrier-protein] reductase	17407226	17411647
	CsaV3_2G025320	protein Iojap-related, mitochondrial	17412667	17415793
	CsaV3_2G025330	Serine/arginine repetitive matrix protein 2	17422134	17429038
	CsaV3_2G025340	Remorin family protein	17430624	17434055
	CsaV3_2G025350	cyclin-dependent kinase G-2-like	17434982	17439878
	CsaV3_2G025360	Protein of unknown function (DUF3537)	17440932	17443710
	CsaV3_2G025370	RNA helicase family protein	17446788	17456518
	CsaV3_2G025380	Nucleolar GTP-binding protein 1	17457426	17461038
	CsaV3_2G025390	Gelsolin-related protein of 125 kDa isoform X1	17461906	17464623
	CsaV3_2G025400	RING-type E3 ubiquitin transferase	17465490	17470830
	CsaV3_2G025410	Rhodanese domain-containing protein	17483216	17489562
	CsaV3_2G025420	Acyl-[acyl-carrier-protein] desaturase	17491493	17495231
	CsaV3_2G025430	Heat shock protein DnaJ, cysteine-rich domain containing protein	17499875	17501367
	CsaV3_2G025440	F-box protein At1g67340-like	17511213	17513667
	CsaV3_2G025450	CTD small phosphatase-like protein 2	17517809	17527267
	CsaV3_2G025460	mitochondrial import receptor subunit TOM20-like	17531012	17534191
	CsaV3_2G025470	Unknown protein	17533946	17535241
	CsaV3_2G025480	Mitochondrial carrier protein	17535391	17537795
	CsaV3_2G025490	IQ domain-containing protein IQM1	17538321	17542924
	CsaV3_2G025500	Unknown protein	17541670	17542309
	CsaV3_2G025510	Heat stress transcription factor	17542329	17543717
	CsaV3_2G025520	Glutaredoxin	17550585	17552272
	CsaV3_2G025530	ADP/ATP translocase	17552557	17555502
	CsaV3_2G025540	Beta-fructofuranosidase, insoluble isoenzyme CWINV3-like	17555902	17559448
	CsaV3_2G025550	LOB domain-containing protein	17560164	17561659
	CsaV3_2G025560	Zinc transporter 4	17564303	17567793
	CsaV3_2G025570	Glycine cleavage system P protein	17570872	17575044
	CsaV3_2G025580	Recoverin	17576553	17579472
	CsaV3_2G025590	calcineurin B-like protein 10	17579964	17583298
	CsaV3_2G025600	K(+) efflux antiporter 6	17589047	17598403
	CsaV3_2G025610	myb-like transcription factor family protein	17600161	17602308
	CsaV3_2G025620	Homeobox domain-containing protein	17611875	17613584
	CsaV3_2G025630	Homeobox domain-containing protein	17613594	17615301
	CsaV3_2G025640	pollen-specific protein SF21 isoform X1	17615885	17619168
	CsaV3_2G025650	Pollen-specific protein SF21 isoform X1	17619262	17619411
	CsaV3_2G025660	far upstream element-binding protein 1	17626933	17633135
	CsaV3_2G025670	Ferrochelatase	17633288	17636761
	CsaV3_2G025680	PITH domain-containing protein	17637715	17642035
	CsaV3_2G025690	Vacuolar processing enzyme	17644905	17650120
	CsaV3_2G025700	Protein of unknown function (DUF1639)	17652897	17658289
	CsaV3_2G025710	Arabinogalactan peptide	17658784	17660232
	CsaV3_2G025720	UPF0587 protein C1orf123 homolog	17662476	17665245
	CsaV3_2G025730	Unknown protein	17665987	17666692
	CsaV3_2G025740	Protein of Unknown Function (DUF239)	17669169	17671036
	CsaV3_2G025750	Protein EARLY FLOWERING 3	17671539	17676922
	CsaV3_2G025760	Unknown protein	17676570	17676872
	CsaV3_2G025770	piRNA biogenesis protein EXD1 isoform X1	17680923	17686896
	CsaV3_2G025780	Clathrin interactor EPSIN 1	17687872	17696347
	CsaV3_2G025790	Myb transcription factor	17696602	17698973
	CsaV3_2G025800	Zinc finger CCCH domain-containing protein 20	17700459	17702458
	CsaV3_2G025810	Homeobox protein knotted-1-like 1	17710802	17714865
	CsaV3_2G025820	Branched-chain-amino-acid aminotransferase	17719693	17724577
	CsaV3_2G025830	transcription factor RAX3-like	17730086	17732362
	CsaV3_2G025840	CSC1-like protein RXW8 isoform X1	17736280	17741660
	CsaV3_2G025850	1-aminocyclopropane-1-carboxylate synthase	17751705	17753946
	CsaV3_2G025860	J domain-containing protein	17755258	17758298
	CsaV3_2G025870	Squalene monooxygenase	17758562	17762365
	CsaV3_2G025880	Cellulose synthase-like protein	17772506	17776335
	CsaV3_2G025890	BHLH domain-containing protein	17778099	17780726
	CsaV3_2G025900	AP2-like ethylene-responsive transcription factor ANT	17788116	17791862
	CsaV3_2G025910	Unknown protein	17801271	17801551
	CsaV3_2G025920	Unknown protein	17804023	17806796
	CsaV3_2G025930	Growth-regulating factor	17808687	17812470
	CsaV3_2G025940	Kinesin-like protein	17829860	17834863
	CsaV3_2G025950	Basic leucine zipper 8	17840760	17843258
	CsaV3_2G025960	CW7 protein, putative	17843438	17851076
	CsaV3_2G025970	Phytosulfokine-beta	17853367	17854399
	CsaV3_2G025980	V-type proton ATPase subunit G	17857639	17858750
	CsaV3_2G025990	RING-type E3 ubiquitin transferase	17861302	17868301
	CsaV3_2G026000	FKBP-type peptidyl-prolyl cis-trans isomerase family protein	17867235	17867684
	CsaV3_2G026010	Calcium-transporting ATPase	17868741	17891053
	CsaV3_2G026020	protein SOB FIVE-LIKE 6-like	17892143	17894451
	CsaV3_2G026030	glutamic acid-rich protein	17901332	17904113
	CsaV3_2G026040	NADH dehydrogenase [ubiquinone] iron-sulfur protein 4, mitochondrial	17904626	17910388
	CsaV3_2G026050	Unknown protein	17906939	17907370
	CsaV3_2G026060	Exocyst subunit Exo70 family protein	17907653	17910108
	CsaV3_2G026070	F-box protein	17910493	17912974
	CsaV3_2G026080	GATA type zinc finger transcription factor family protein	17913507	17914501
	CsaV3_2G026090	A-kinase anchor protein 17A	17916948	17919131
	CsaV3_2G026100	Small VCP/p97-interacting protein	17919760	17921532
	CsaV3_2G026110	TPR_REGION domain-containing protein	17921867	17927597
	CsaV3_2G026120	Unknown protein	17925788	17926333
	CsaV3_2G026130	DAR GTPase 2, mitochondrial	17928460	17932058
	CsaV3_2G026140	DNA excision repair protein ERCC-8-like isoform X2	17932438	17938069
	CsaV3_2G026150	F-box/kelch-repeat protein	17939526	17941598
	CsaV3_2G026160	subtilisin-like protease SBT1.9	17942953	17945910
	CsaV3_2G026170	U-box domain-containing protein 4	17950407	17953082
	CsaV3_2G026180	AB hydrolase-1 domain-containing protein	17959015	17961776
	CsaV3_2G026190	transcription factor bHLH54-like	17969523	17971339
	CsaV3_2G026200	Adenine phosphoribosyltransferase	17979681	17983315
	CsaV3_2G026210	zinc finger protein ZAT10-like	17985660	17986382
	CsaV3_2G026220	QWRF motif-containing protein 2	17987377	17990319
	CsaV3_2G026230	PXMP2/4 family protein 4	17991594	17994260
	CsaV3_2G026240	casein kinase II subunit alpha-like	17994558	17999562
	CsaV3_2G026250	subtilisin-like protease SBT1.7	18004320	18007286
	CsaV3_2G026260	Protein arginine N-methyltransferase 2	18007655	18009909
	CsaV3_2G026270	Syntaxin-6_N domain-containing protein	18010062	18013370
	CsaV3_2G026280	ARM-repeat/Tetratricopeptide repeat-like protein	18014716	18017625
	CsaV3_2G026290	Protein of unknown function (DUF620)	18022042	18024865
	CsaV3_2G026300	Gibberellin-regulated protein	18030665	18031342
	CsaV3_2G026310	isoflavone 3'-hydroxylase-like	18031935	18034281
	CsaV3_2G026320	Protein kinase domain-containing protein	18035403	18038733
	CsaV3_2G026330	Leucine-rich receptor-like protein kinase family protein	18039973	18043232
	CsaV3_2G026340	Leucine-rich receptor-like protein kinase family protein	18043941	18047545
	CsaV3_2G026350	Leucine-rich receptor-like protein kinase family protein	18048006	18052185
	CsaV3_2G026360	B-like cyclin	18053116	18056491
	CsaV3_2G026370	Unknown protein	18057981	18058265
	CsaV3_2G026380	MFP1 attachment factor 1	18060298	18060762
	CsaV3_2G026390	Unknown protein	18061469	18061943
	CsaV3_2G026400	F-box protein GID2-like	18064006	18064434
	CsaV3_2G026410	MYB transcription factor	18065214	18066086
	CsaV3_2G026420	SASA domain-containing protein	18069067	18070136
	CsaV3_2G026430	SASA domain-containing protein	18072551	18084246
	CsaV3_2G026440	SASA domain-containing protein	18087096	18088337
	CsaV3_2G026450	Unknown protein	18089239	18089575
	CsaV3_2G026460	B-like cyclin	18094023	18096289
	CsaV3_2G026470	Mannose-P-dolichol utilization defect 1 protein homolog	18098045	18105537
	CsaV3_2G026480	Leucine-rich repeat (LRR) family protein	18112045	18114564
	CsaV3_2G026490	long chain base biosynthesis protein 1-like	18115832	18121144
	CsaV3_2G026500	ethylene-responsive transcription factor RAP2-1	18124218	18126673
	CsaV3_2G026510	WUSCHEL-related homeobox 4	18135487	18137647
	CsaV3_2G026520	Unknown protein	18142490	18142734
	CsaV3_2G026530	RING/U-box superfamily protein	18146642	18153254
	CsaV3_2G026540	transcription factor SPATULA-like	18154564	18158701
	CsaV3_2G026550	Protein kinase domain-containing protein	18160240	18163780
	CsaV3_2G026560	ADP/ATP translocase	18165384	18168272
	CsaV3_2G026570	ADP/ATP translocase	18170328	18173524
	CsaV3_2G026580	Unknown protein	18172187	18173311
	CsaV3_2G026590	LEA_2 domain-containing protein	18175477	18177713
	CsaV3_2G026600	Heat stress transcription factor B-4	18190063	18192001
	CsaV3_2G026610	transcription factor HEC3-like	18201502	18202748
	CsaV3_2G026620	Remorin family protein isoform 1	18204569	18208960
	CsaV3_2G026630	ABSCISIC ACID-INSENSITIVE 5-like protein 5	18210986	18214997
	CsaV3_2G026640	Glutamate receptor 2.5-like	18221912	18226240
	CsaV3_2G026650	glutamate receptor 2.5-like	18227574	18232446
	CsaV3_2G026660	Glutamate receptor	18234840	18238552
	CsaV3_2G026670	Glutamate receptor 2.5-like isoform X1	18239455	18250715
	CsaV3_2G026680	serine/threonine-protein kinase tricorner-like	18251049	18256511
	CsaV3_2G026690	Abscisic acid 8'-hydroxylase 4-like	18263195	18263849
	CsaV3_2G026700	Unknown protein	18306066	18306242
	CsaV3_2G026710	protein terminal ear1-like	18309077	18309790
	CsaV3_2G026720	protein MEI2-like 7	18310258	18310697
	CsaV3_2G026730	30S ribosomal protein S13	18323927	18325916
	CsaV3_2G026740	Unknown protein	18341566	18342950
	CsaV3_2G026750	30S ribosomal protein S13, chloroplastic-like	18348143	18349328
	CsaV3_2G026760	Nitrate reductase	18364298	18369373
	CsaV3_2G026770	Nitrate reductase	18380580	18381387
	CsaV3_2G026780	Nitrate reductase	18381446	18383505
	CsaV3_2G027780	Abscisic acid 8'-hydroxylase 4-like	18394553	18395146
	CsaV3_2G027790	Chlorophyll a-b binding protein, chloroplastic	18395695	18397045
	CsaV3_2G027800	Thioredoxin domain-containing protein	18397448	18398613
	CsaV3_2G027810	Unknown protein	18398884	18399159
	CsaV3_2G027820	Protein WEAK CHLOROPLAST MOVEMENT UNDER BLUE LIGHT 1-like isoform X1	18399430	18403042
	CsaV3_2G027830	Hexosyltransferase	18405997	18408983
	CsaV3_2G027840	Calcium-binding protein CML16	18415744	18419969
	CsaV3_2G027850	Calcium-binding EF-hand family protein	18431969	18432867
	CsaV3_2G027860	calcium-binding protein-like	18436630	18438577
	CsaV3_2G027870	calmodulin-like	18441885	18442701
	CsaV3_2G027880	calmodulin-like	18447158	18447997
	CsaV3_2G027890	calcium-binding protein-like	18449411	18451812
	CsaV3_2G027900	EF-hand domain-containing protein	18451363	18451554
	CsaV3_2G027910	zinc transporter 7-like	18456879	18457988
	CsaV3_2G027920	EF-hand domain-containing protein	18461928	18462588
	CsaV3_2G027930	EF hand calcium-binding protein family	18466814	18467441
	CsaV3_2G027940	glutamate receptor 2.1-like	18474358	18478977
	CsaV3_2G027950	calcium-binding protein-like	18479863	18480764
	CsaV3_2G027960	calmodulin-like	18485631	18487377
	CsaV3_2G027970	calmodulin-like	18490646	18491639
	CsaV3_2G027980	Phosphatidate phosphatase PAH2-like	18492342	18499982
	CsaV3_2G027990	BRI1 kinase inhibitor 1-like	18502584	18505551
	CsaV3_2G028000	B3 domain-containing protein	18506838	18509255
	CsaV3_2G028010	B3 domain-containing protein	18510551	18513182
	CsaV3_2G028020	Origin of replication complex subunit 2	18513779	18516211
	CsaV3_2G028030	Ankyrin repeat domain-containing protein	18518193	18523081
	CsaV3_2G028040	Unknown protein	18518333	18518587
	CsaV3_2G028050	DPH4 homolog	18523895	18526293
	CsaV3_2G028060	Unknown protein	18524047	18524459
	CsaV3_2G028070	Unknown protein	18527448	18534493
	CsaV3_2G028080	succinate dehydrogenase subunit 5, mitochondrial	18527448	18528941
	CsaV3_2G028090	Alpha/beta-Hydrolases superfamily protein	18532526	18533506
	CsaV3_2G028100	Patatin	18537962	18541109
	CsaV3_2G028110	Patatin	18543126	18548083
	CsaV3_2G028120	Metallophos domain-containing protein	18550569	18558639
	CsaV3_2G028130	polyadenylate-binding protein RBP47-like	18563479	18568558
	CsaV3_2G028140	Uroporphyrinogen-III synthase	18570948	18577111
	CsaV3_2G028150	Unknown protein	18579593	18579763
	CsaV3_2G028160	Unknown protein	18587233	18587529
	CsaV3_2G028170	transcription factor MYB44-like	18590348	18591495
	CsaV3_2G028180	Thioredoxin domain-containing protein	18594698	18597475
	CsaV3_2G028190	CST complex subunit CTC1	18599286	18600735
	CsaV3_2G028200	mitogen-activated protein kinase kinase kinase 5-like	18601356	18605309
	CsaV3_2G028210	protein OSB1, mitochondrial-like	18606902	18612955
	CsaV3_2G028220	Serpin	18610709	18612959
	CsaV3_2G028230	SERPIN domain-containing protein	18613943	18616557
	CsaV3_2G028240	SERPIN domain-containing protein	18617246	18618525
	CsaV3_2G028250	protein NRT1/ PTR FAMILY 4.5-like	18619373	18625758
	CsaV3_2G028260	Thylakoidal processing peptidase 1	18626579	18629079
	CsaV3_2G028270	Dof zinc finger protein	18629517	18634221
	CsaV3_2G028280	B3 domain-containing protein REM16-like	18638520	18644929
	CsaV3_2G028290	Homeodomain-like superfamily protein	18650102	18653082
	CsaV3_2G028300	Transducin/WD40 repeat-like superfamily protein	18654351	18656797
	CsaV3_2G028310	Unknown protein	18660969	18662039
	CsaV3_2G028320	Wall-associated receptor kinase-like 14	18662993	18667411
	CsaV3_2G028330	Allene oxide synthase	18669013	18670611
	CsaV3_2G028340	Unknown protein	18674746	18674895
	CsaV3_2G028350	UPF0114 domain-containing protein	18675019	18676681
	CsaV3_2G028360	mediator of RNA polymerase II transcription subunit 18	18677589	18680410
	CsaV3_2G028370	protein DA1	18681338	18688764
	CsaV3_2G028380	protein LYK5-like	18686733	18688628
	CsaV3_2G028390	Hexosyltransferase	18691225	18692820
	CsaV3_2G028400	RING-type domain-containing protein	18695130	18696653
	CsaV3_2G028410	elongation of fatty acids protein 3-like	18699746	18701025
	CsaV3_2G028420	1-acylglycerol-3-phosphate O-acyltransferase	18702931	18705459
	CsaV3_2G028430	Pathogenesis-related thaumatin superfamily protein	18705493	18708124
	CsaV3_2G028440	leishmanolysin homolog	18708223	18714851
	CsaV3_2G028450	Extensin_2 domain-containing protein	18722053	18722887
	CsaV3_2G028460	SAP30_Sin3_bdg domain-containing protein	18724410	18726643
	CsaV3_2G028470	Unknown protein	18726806	18727144
	CsaV3_2G028480	NAC domain-containing protein	18732250	18734266
	CsaV3_2G028490	Unknown protein	18734376	18735825
	CsaV3_2G028500	methyltransferase-like protein 2 isoform X1	18738557	18743485
	CsaV3_2G028510	Protein BRASSINAZOLE-RESISTANT 1	18745171	18747558
	CsaV3_2G028520	peroxisomal membrane protein 11A	18748069	18750549
	CsaV3_2G028530	lysophospholipid acyltransferase LPEAT1 isoform X2	18752410	18758425
	CsaV3_2G028540	PPPDE domain-containing protein	18758674	18762446
	CsaV3_2G028550	C2H2-type domain-containing protein	18764907	18768335
	CsaV3_2G028560	Unknown protein	18770733	18775277
	CsaV3_2G028570	Titin like	18776836	18782974
	CsaV3_2G028580	Unknown protein	18776849	18777082
	CsaV3_2G028590	Transcription repressor	18781752	18782564
	CsaV3_2G028600	Guanine nucleotide-binding protein, beta subunit	18783420	18785928
	CsaV3_2G028610	Protein of unknown function (DUF1195)	18785991	18788130
	CsaV3_2G028620	GYF domain-containing protein	18788361	18798179
	CsaV3_2G028630	Deoxyuridine 5'-triphosphate nucleotidohydrolase	18800123	18801567
	CsaV3_2G028640	Glucose-6-phosphate isomerase	18802010	18807672
	CsaV3_2G028650	Erythronate-4-phosphate dehydrogenase family protein	18809154	18810606
	CsaV3_2G028660	Unknown protein	18810700	18812091
	CsaV3_2G028670	Zinc finger and BTB domain-containing protein 47	18814068	18815580
	CsaV3_2G028680	tRNA 4-demethylwyosine synthase (AdoMet-dependent)	18816832	18824215
	CsaV3_2G028690	3-ketoacyl-CoA synthase	18825773	18827940
	CsaV3_2G028700	SANT domain-containing protein	18834373	18837134
	CsaV3_2G028710	B3 domain-containing protein	18840254	18841121
	CsaV3_2G028720	5'-nucleotidase domain-containing protein 4 isoform X1	18841866	18848329
	CsaV3_2G028730	HAD-superfamily hydrolase isoform 1	18853343	18855703
	CsaV3_2G028740	Sugar transporter ERD6-like 6	18856002	18862777
	CsaV3_2G028750	Unknown protein	18856416	18856954
	CsaV3_2G028760	AMP-binding domain-containing protein	18865575	18867991
	CsaV3_2G028770	zinc-finger homeodomain protein 2	18872023	18874235
	CsaV3_2G028780	Unknown protein	18880170	18882299
	CsaV3_2G028790	SANT domain-containing protein	18880855	18882611
	CsaV3_2G028800	Protein RER1	18889642	18892758
	CsaV3_2G028810	Protein RER1B-like	18893554	18894575
	CsaV3_2G028820	isoflavone reductase-like protein	18895888	18898898
	CsaV3_2G028830	DNA polymerase epsilon catalytic subunit A, putative	18900329	18901356
	CsaV3_2G028840	Pectinesterase	18904116	18906459
	CsaV3_2G028850	cell wall protein RBR3-like	18908657	18911923
	CsaV3_2G028860	CBS domain-containing protein CBSX3, mitochondrial	18908657	18914635
	CsaV3_2G028870	Pentatricopeptide repeat-containing protein	18913265	18918530
	CsaV3_2G028880	gamma carbonic anhydrase 1, mitochondrial	18919030	18924971
	CsaV3_2G028890	PfkB domain-containing protein	18926838	18930481
	CsaV3_2G028900	Proteasome subunit alpha type	18930658	18934706
	CsaV3_2G028910	Unknown protein	18937974	18939825
	CsaV3_2G028920	abscisic acid 8'-hydroxylase 1	18943496	18947183
	CsaV3_2G028930	Inositol-pentakisphosphate 2-kinase	18947264	18953638
	CsaV3_2G028940	Unknown protein	18953209	18953482
	CsaV3_2G028950	Transcription factor bHLH	18953613	18956324
	CsaV3_2G028960	Cyclin-T1-3-like	18957748	18966360
	CsaV3_2G028970	omega-hydroxypalmitate O-feruloyl transferase	18969245	18972623
	CsaV3_2G028980	Unknown protein	18979009	18979416
	CsaV3_2G028990	Mitogen-activated protein kinase	18979563	18981540
	CsaV3_2G029000	Mitogen-activated protein kinase	18981944	18989908
	CsaV3_2G029010	Basic-leucine zipper transcription factor	18990957	18991507
	CsaV3_2G029020	protein YeeZ isoform X2	18994609	18998089
	CsaV3_2G029030	TLC domain-containing protein	18998305	19000569
	CsaV3_2G029040	26S proteasome regulatory subunit S10B homolog B	19000585	19004466
	Chromosome 6
	CsaV3_6G013450	ALA-interacting subunit	9578918	9582262
	CsaV3_6G013460	Ribosomal RNA large subunit methyltransferase I	9582363	9586590
	CsaV3_6G013470	50S ribosomal protein L20	9587031	9592037
	CsaV3_6G013480	metal tolerance protein 9-like	9591178	9594649
	CsaV3_6G013490	Glyceraldehyde-3-phosphate dehydrogenase	9595907	9601280
	CsaV3_6G013500	Phosphoglycerate kinase	9603415	9606774
	CsaV3_6G013510	ATP-dependent zinc metalloprotease FTSH 12	9609547	9623625
	CsaV3_6G013520	DEAD-box ATP-dependent RNA helicase 36	9625292	9629610
	CsaV3_6G013530	Protein kinase domain-containing protein	9630287	9638211
	CsaV3_6G013540	Unknown protein	9640976	9641453
	CsaV3_6G013550	S-adenosyl-L-methionine-dependent methyltransferases superfamily protein	9654187	9657880
	CsaV3_6G013560	Unknown protein	9658944	9666413
	CsaV3_6G013570	MYB transcription factor	9676821	9681165
	CsaV3_6G013580	Polyubiquitin	9695970	9699438
	CsaV3_6G013590	Filamentous hemagglutinin transporter	9710134	9711388
	CsaV3_6G013600	auxin-responsive protein SAUR71	9736464	9740433
	CsaV3_6G013610	TPR_REGION domain-containing protein	9762144	9764899
	CsaV3_6G013620	Unknown protein	9769600	9769803
	CsaV3_6G013630	cyclin-T1-3-like	9773091	9783770
	CsaV3_6G013640	Interactor of constitutive active ROPs 2	9784074	9789386
	CsaV3_6G013650	CCT domain-containing protein	9796099	9798161
	CsaV3_6G013660	Unknown protein	9800026	9800605
	CsaV3_6G013670	LOB domain-containing protein	9817253	9820028
	CsaV3_6G013680	Molybdenum cofactor sulfurase	9843637	9878665
	CsaV3_6G013690	transcription factor JUNGBRUNNEN 1-like	9888226	9890910
	CsaV3_6G013700	Transcription factor JUNGBRUNNEN 1-like	9901956	9903554
	CsaV3_6G013710	Unknown protein	9912150	9912374
	CsaV3_6G013720	transcription factor JUNGBRUNNEN 1-like	9919247	9921289
	CsaV3_6G013730	Unknown protein	9927986	9928285
	CsaV3_6G013740	Post-GPI attachment to proteins factor 3	9934994	9939521
	CsaV3_6G013750	Elongation factor 2	9940476	9945545
	CsaV3_6G013760	DNA polymerase zeta processivity subunit	9945743	9949526
	CsaV3_6G013770	RING-type domain-containing protein	9957999	9960421
	CsaV3_6G013780	Conserved oligomeric Golgi complex subunit 5	9962600	9968530
	CsaV3_6G013790	tobamovirus multiplication protein 1 isoform X1	9979364	9987960
	CsaV3_6G013800	Chlorophyll a-b binding protein, chloroplastic	9988814	9990198
	CsaV3_6G013810	Protein kinase domain-containing protein	9996093	10002353
	CsaV3_6G013820	WRKY domain-containing protein	10004976	10007709
	CsaV3_6G013830	glucan endo-1,3-beta-glucosidase 3-like	10022293	10025625
	CsaV3_6G013840	Pyridoxal 5'-phosphate synthase subunit PdxT	10033145	10036195
	CsaV3_6G013850	Protein kinase domain-containing protein	10045067	10052402
	CsaV3_6G013860	Unknown protein	10055071	10055728
	CsaV3_6G013870	F-box/kelch-repeat protein	10055814	10056944
	CsaV3_6G013880	zinc finger CCCH domain-containing protein 24	10058250	10063296
	CsaV3_6G013890	RING-CH-type domain-containing protein	10064405	10069349
	CsaV3_6G013900	lysine-rich arabinogalactan protein 18-like	10068652	10069149
	CsaV3_6G013910	Plasma membrane intrinsic protein	10078532	10080455
	CsaV3_6G013920	Protein of unknown function, DUF584	10093981	10094739
	CsaV3_6G013930	homeobox-leucine zipper protein REVOLUTA-like	10113655	10121161
	CsaV3_6G013940	CASP-like protein	10123027	10129473
	CsaV3_6G013950	serine/threonine-protein phosphatase 6 regulatory subunit 3 isoform X1	10138232	10148718
	CsaV3_6G013960	Auxin response factor	10156022	10160149
	CsaV3_6G013970	UDP-xylose transporter 1-like	10167626	10171422
	CsaV3_6G013980	Protein of unknown function (DUF707)	10172538	10177152
	CsaV3_6G013990	Cytokinin riboside 5'-monophosphate phosphoribohydrolase	10178102	10181557
	CsaV3_6G014000	cyclic nucleotide-gated channel 15	10197240	10201583
	CsaV3_6G014010	exosome complex component RRP41-like	10204862	10209042
	CsaV3_6G014020	Protein kinase domain-containing protein	10211191	10218636
	CsaV3_6G014030	Zinc finger (C3HC4-type RING finger) family protein	10219586	10224039
	CsaV3_6G014040	Expansin	10229418	10230656
	CsaV3_6G014050	Unknown protein	10239691	10239978
	CsaV3_6G014060	Phenylalanine ammonia-lyase	10244020	10248610
	CsaV3_6G014070	kiwellin-like	10254500	10255468
	CsaV3_6G014080	kiwellin-like	10257343	10260319
	CsaV3_6G014090	kiwellin-like	10260387	10261141
	CsaV3_6G014100	kiwellin-like	10263211	10269643
	CsaV3_6G014110	Protein kinase domain-containing protein	10269676	10270947
	CsaV3_6G014120	OTU domain-containing protein	10274091	10281980
	CsaV3_6G014130	transcription factor TCP7	10281150	10281710
	CsaV3_6G014140	ruBisCO large subunit-binding protein subunit alpha	10284153	10287952
	CsaV3_6G014150	P-loop NTPase domain-containing protein LPA1 homolog 1-like	10290872	10297455
	CsaV3_6G014160	Unknown protein	10298418	10298851
	CsaV3_6G014170	SNF1-related protein kinase regulatory subunit beta-3	10315170	10318823
	CsaV3_6G014180	Unknown protein	10320674	10321041
	CsaV3_6G014190	Glycosyltransferase	10321920	10324511
	CsaV3_6G014200	auxin-responsive protein SAUR32-like	10335780	10336824
	CsaV3_6G014210	ABC transporter F family member 1	10338629	10342333
	CsaV3_6G014220	50S ribosomal protein L18	10344932	10345318
	CsaV3_6G014230	heavy metal-associated isoprenylated plant protein 3-like	10347201	10348923
	CsaV3_6G014240	transcription factor RAX1-like	10359232	10360364
	CsaV3_6G014250	Lysine methyltransferase	10365575	10371237
	CsaV3_6G014260	Alpha-L-fucosidase	10365754	10367581
	CsaV3_6G014270	Rep_fac-A_C domain-containing protein	10371432	10374387
	CsaV3_6G014280	Xyloglucan endotransglucosylase/hydrolase	10377824	10380289
	CsaV3_6G014290	Exostosin domain-containing protein	10382370	10385069
	CsaV3_6G014300	DNA ligase	10401361	10411481
	CsaV3_6G014310	Protein of unknown function (DUF1635)	10401775	10402635
	CsaV3_6G014320	Unknown protein	10411051	10411401
	CsaV3_6G014330	Protein UPSTREAM OF FLC isoform X1	10416348	10419287
	CsaV3_6G014340	Unknown protein	10419482	10420189
	CsaV3_6G014350	E3 ubiquitin-protein ligase RZFP34-like	10422841	10427021
	CsaV3_6G014360	Unknown protein	10426772	10426998
	CsaV3_6G014370	transcription factor FER-LIKE IRON DEFICIENCY-INDUCED TRANSCRIPTION FACTOR-like	10430376	10432021
	CsaV3_6G014380	Protein SMG8	10432200	10442898
	CsaV3_6G014390	Unknown protein	10432952	10433484
	CsaV3_6G014400	Superoxide dismutase [Cu-Zn]	10443370	10447636
	CsaV3_6G014410	zinc finger protein ZAT5-like	10457126	10462850
	CsaV3_6G014420	Serine/arginine repetitive matrix protein 1-like	10464853	10466242
	CsaV3_6G014430	Cyclin-dependent kinases regulatory subunit	10466855	10467660
	CsaV3_6G014440	Unknown protein	10467721	10467972
	CsaV3_6G014450	Acyl-CoA N-acyltransferase with RING/FYVE/PHD-type zinc finger domain, putative	10468378	10477832
	CsaV3_6G014460	Ring/U-Box superfamily protein, putative isoform 1	10493661	10499881
	CsaV3_6G014470	RING-H2 finger protein ATL57-like	10500804	10501426
	CsaV3_6G014480	Carboxypeptidase	10502999	10507399
	CsaV3_6G014490	AA_kinase domain-containing protein	10508931	10513017
	CsaV3_6G014500	lysosomal Pro-X carboxypeptidase-like	10514971	10519204
	CsaV3_6G014510	lysosomal Pro-X carboxypeptidase-like	10520180	10523422
	CsaV3_6G014520	lysosomal Pro-X carboxypeptidase	10524034	10527904
	CsaV3_6G014530	ATPase assembly factor ATP	10530890	10534050
	CsaV3_6G014540	aspartic proteinase-like protein 2	10534832	10539051
	CsaV3_6G014550	Kinase family protein	10550175	10554277
	CsaV3_6G014560	Serine/threonine-protein kinase SRPK	10555082	10566641
	CsaV3_6G014570	GDSL esterase/lipase	10561065	10563312
	CsaV3_6G014580	Phospholipid:diacylglycerol acyltransferase	10564034	10568776
	CsaV3_6G014590	UDP-D-apiose/UDP-D-xylose synthase 2	10580722	10584312
	CsaV3_6G014600	protein RETICULATA-RELATED 1, chloroplastic	10585439	10590642
	CsaV3_6G014610	AP-2 complex subunit alpha	10592670	10608322
	CsaV3_6G014620	DDT domain-containing protein PTM	10608080	10619115
	CsaV3_6G014630	SWIM-type domain-containing protein	10620067	10626745
	CsaV3_6G014640	AT-hook motif nuclear-localized protein	10628733	10632071
	CsaV3_6G014650	AT-hook motif nuclear-localized protein	10632891	10636323
	CsaV3_6G014660	glucomannan 4-beta-mannosyltransferase 2	10644806	10651547
	CsaV3_6G014670	histone deacetylase HDT1-like	10657646	10660720
	CsaV3_6G014680	histone deacetylase HDT1-like	10661863	10664307
	CsaV3_6G014690	Histone deacetylase HDT1-like	10664496	10665189
	CsaV3_6G014700	Unknown protein	10669553	10671381
	CsaV3_6G014710	Unknown protein	10671161	10671385
	CsaV3_6G014720	protein TIC 100	10679729	10688880
	CsaV3_6G014730	ENDO3c domain-containing protein	10690650	10699391
	CsaV3_6G014740	Coiled-coil domain-containing protein 96-like	10700897	10703058
	CsaV3_6G014750	Unknown protein	10709780	10710073
	CsaV3_6G014760	Arogenate dehydratase	10710135	10711415
	CsaV3_6G014770	Phosphoglycerate/bisphosphoglycerate mutase family protein isoform 1	10715419	10726200
	CsaV3_6G014780	Stress-response A/B barrel domain-containing protein	10720528	10722989
	CsaV3_6G014790	XS domain-containing protein	10728145	10731821
	CsaV3_6G014800	Pleiotropic drug resistance protein 2-like	10732027	10740325
	CsaV3_6G014810	cytochrome-c oxidases;electron carriers	10744563	10750342
	CsaV3_6G014820	Unknown protein	10749003	10751844
	CsaV3_6G014830	Histone deacetylase	10752750	10759552
	CsaV3_6G014840	Acid phosphatase	10761966	10764366
	CsaV3_6G014850	Serine/threonine-protein kinase KIPK-like	10764787	10767787
	CsaV3_6G014860	Protein kinase domain-containing protein	10775950	10779856
	CsaV3_6G014870	Serine/threonine-protein kinase D6PKL2	10780321	10780637
	CsaV3_6G014880	60S acidic ribosomal protein family	10782514	10784690
	CsaV3_6G014890	DNA polymerase epsilon catalytic subunit	10784000	10817806
	CsaV3_6G014900	Histidine-containing phosphotransfer protein 2-like	10819952	10821147
	CsaV3_6G014910	flagellar radial spoke protein 5-like isoform X2	10821634	10825795
	CsaV3_6G014920	Fatty acyl-CoA reductase	10828026	10830404
	CsaV3_6G014930	Fatty acyl-CoA reductase	10832416	10843410
	CsaV3_6G014940	Fatty acyl-CoA reductase	10850365	10855637
	CsaV3_6G014950	Protein HIRA	10859277	10867247
	CsaV3_6G014960	Ribosomal protein	10868313	10871091
	CsaV3_6G014970	protein BIC2	10874374	10875724
	CsaV3_6G014980	transcription factor TGA6-like isoform X2	10879323	10885618
	CsaV3_6G014990	CEN-like protein 2	10904489	10906163
	CsaV3_6G015000	alpha/beta-Hydrolases superfamily protein	10910066	10910776
	CsaV3_6G015010	ABSCISIC ACID-INSENSITIVE 5-like protein 1	10911346	10912377
	CsaV3_6G015020	ABSCISIC ACID-INSENSITIVE 5-like protein 1	10925659	10926037
	CsaV3_6G015030	ABSCISIC ACID-INSENSITIVE 5-like protein 1	10929536	10933321
	CsaV3_6G015040	Poly [ADP-ribose] polymerase	10934241	10941916
	CsaV3_6G015050	beta-1,6-galactosyltransferase GALT29A	10939576	10940742
	CsaV3_6G015060	zinc finger A20 and AN1 domain-containing stress-associated protein 3	10944640	10946803
	CsaV3_6G015070	Protein SUPPRESSOR OF K(+) TRANSPORT GROWTH DEFECT 1	10947557	10955441
	CsaV3_6G015080	Glucose-1-phosphate adenylyltransferase	10956164	10964846
	CsaV3_6G015090	Aldose 1-epimerase	10957787	10958863
	CsaV3_6G015100	E3 ubiquitin-protein ligase RHF1A	10966909	10970779
	CsaV3_6G015110	Glutaredoxin-dependent peroxiredoxin	10972022	10975226
	CsaV3_6G015120	DUF4218 domain-containing protein	10976098	10977090
	CsaV3_6G015130	protein trichome birefringence-like 11	10978344	10982661
	CsaV3_6G015140	Unknown protein	10988978	10990005
	CsaV3_6G015150	Aluminium induced protein with YGL and LRDR motifs	10992611	10996741
	CsaV3_6G015160	serine/threonine-protein kinase EDR1 isoform X2	11010803	11019504
	CsaV3_6G015170	Unknown protein	11019623	11020444
	CsaV3_6G015180	DUF688 domain-containing protein	11031811	11035320
	CsaV3_6G015190	tyrosine aminotransferase-like	11037036	11042759
	CsaV3_6G015200	RING-type domain-containing protein	11052618	11060573
	CsaV3_6G015210	Unknown protein	11053894	11054049
	CsaV3_6G015220	transmembrane E3 ubiquitin-protein ligase 1-like	11062357	11073533
	CsaV3_6G015230	Transcription factor TCP4-like	11090759	11092873
	CsaV3_6G015240	DNA ligase 1	11098878	11102140
	CsaV3_6G015250	Major facilitator superfamily protein	11102419	11108260
	CsaV3_6G015260	nucleobase-ascorbate transporter 1	11113888	11118685
	CsaV3_6G015270	Reticulon-like protein	11124743	11127335
	CsaV3_6G015280	Protein kinase superfamily protein	11130037	11136667
	CsaV3_6G015290	Unknown protein	11139026	11139451
	CsaV3_6G015300	multiprotein-bridging factor 1b	11140310	11142184
	CsaV3_6G015310	Unknown protein	11146994	11149053
	CsaV3_6G015320	Cysteine dioxygenase	11151708	11162919
	CsaV3_6G015330	HTH myb-type domain-containing protein	11169853	11175625
	CsaV3_6G015340	AUGMIN subunit 2	11188482	11194227
	CsaV3_6G015350	Unknown protein	11195745	11203168
	CsaV3_6G015360	Unknown protein	11195963	11196211
	CsaV3_6G015370	Small ubiquitin-related modifier	11200783	11203169
	CsaV3_6G015380	Unknown protein	11216836	11217087
	CsaV3_6G015390	Retrovirus-related Pol polyprotein from transposon TNT 1-94	11242514	11245888
	CsaV3_6G015400	1-aminocyclopropane-1-carboxylate oxidase	11272169	11273869
	CsaV3_6G015410	Phosphotyrosine protein phosphatases superfamily protein	11293158	11298412
	CsaV3_6G015420	Retrotrans_gag domain-containing protein	11305402	11305962
	CsaV3_6G015430	Unknown protein	11336743	11336905
	CsaV3_6G015440	Unknown protein	11350910	11352753
	CsaV3_6G015450	E3 ubiquitin-protein ligase COP1	11366873	11384353
	CsaV3_6G015460	Unknown protein	11395226	11395562
	CsaV3_6G015470	zinc finger CCCH domain-containing protein 3-like	11415829	11420779
	CsaV3_6G015480	Unknown protein	11439315	11439850
	CsaV3_6G015490	Retrotrans_gag domain-containing protein	11449003	11449191
	CsaV3_6G015500	Unknown protein	11454171	11454840
	CsaV3_6G015510	ethylene-responsive transcription factor 3-like	11476337	11477672
	CsaV3_6G015520	triacylglycerol lipase 2-like	11493108	11496364
	CsaV3_6G015530	Lipase	11500539	11504597
	CsaV3_6G015540	Protein disulfide-isomerase	11510212	11514399
	CsaV3_6G015550	centromere/kinetochore protein zw10 homolog	11514588	11521871
	CsaV3_6G015560	Lipid-A-disaccharide synthase	11529267	11533187
	CsaV3_6G015570	WLM domain-containing protein	11541211	11553583
	CsaV3_6G015580	Beta-ketoacyl-[acyl-carrier-protein] synthase I	11556204	11563924
	CsaV3_6G015590	CCHC-type domain-containing protein	11564161	11565508
	CsaV3_6G015600	F-box domain-containing protein	11567982	11570766
	CsaV3_6G015610	heat stress transcription factor A-4c-like	11576543	11577833
	CsaV3_6G015620	transcription elongation factor B polypeptide 3	11585575	11595956
	CsaV3_6G015630	Citrate synthase	11596732	11601611
	CsaV3_6G015640	Unknown protein	11603572	11603914
	CsaV3_6G015650	Ubiquinone biosynthesis O-methyltransferase, mitochondrial	11604234	11612089
	CsaV3_6G015660	protein TOO MANY MOUTHS	11631462	11634106
	CsaV3_6G015670	protein MAIN-LIKE 2-like isoform X2	11634781	11641329
	CsaV3_6G015680	Serine/threonine-protein phosphatase 5	11645258	11654196
	CsaV3_6G015690	Unknown protein	11654256	11654969
	CsaV3_6G015700	DNA-directed RNA polymerases II and IV subunit 5A-like	11664478	11667900
	CsaV3_6G015710	Unknown protein	11664729	11664884
	CsaV3_6G015720	ULP_PROTEASE domain-containing protein	11672362	11672952
	CsaV3_6G015730	Elongation factor 2	11678326	11681398
	CsaV3_6G015740	serine/threonine-protein kinase TNNI3K	11696391	11711901
	CsaV3_6G015750	Elongation factor 2	11732331	11735506
	CsaV3_6G015760	HVA22-like protein	11737409	11738747
	CsaV3_6G015770	MADS-box transcription factor	11768855	11777768
	CsaV3_6G015780	Hexosyltransferase	11780018	11785579
	CsaV3_6G015790	Zf-CCHC domain-containing protein/DUF4219 domain-containing protein/UBN2 domain-containing protein	11813735	11813977
	CsaV3_6G015800	Secretion-regulating guanine nucleotide exchange factor	11822803	11826091
	CsaV3_6G015810	protodermal factor 1-like	11825189	11826837
	CsaV3_6G015820	Unknown protein	11828926	11829419
	CsaV3_6G015830	peroxisomal and mitochondrial division factor 2	11829887	11833481
	CsaV3_6G015840	Mitogen-activated protein kinase	11833552	11837974
	CsaV3_6G015850	GDSL esterase/lipase	11865875	11869795
	CsaV3_6G015860	GDSL esterase/lipase	11869831	11870166
	CsaV3_6G015870	GDSL esterase/lipase	11870243	11871585
	CsaV3_6G015880	N-terminal acetyltransferase B complex auxiliary subunit NAA25-like	11872568	11885414
	CsaV3_6G015890	SWR1 complex subunit 6	11886202	11890243
	CsaV3_6G015900	Mitochondrial substrate carrier family protein	11913044	11918190
	CsaV3_6G015910	Unknown protein	11917571	11917890
	CsaV3_6G015920	Glucan endo-1,3-beta-D-glucosidase	11920449	11923537
	CsaV3_6G015930	LOB domain-containing protein	11927402	11928480
	CsaV3_6G015940	UDP-glycosyltransferase 87A1-like	11931025	11933511
	CsaV3_6G015950	UDP-glycosyltransferase 87A1-like	11935002	11936842
	CsaV3_6G015960	Protein kinase domain-containing protein	11945369	11949899
	CsaV3_6G015970	E1 ubiquitin-activating enzyme	11955792	11965665
	CsaV3_6G015980	Ubiquitin-like domain-containing protein	11966113	11970244
	CsaV3_6G015990	Glutaredoxin domain-containing protein	11973384	11975650
	CsaV3_6G016000	Protein kinase domain-containing protein	11983801	11987327
	CsaV3_6G016010	pentatricopeptide repeat-containing protein At2g30100, chloroplastic	11988337	11992605
	CsaV3_6G016020	N-acetyltransferase domain-containing protein	11999984	12002135
	CsaV3_6G016030	BAG family molecular chaperone regulator 4-like	12009005	12012070
	CsaV3_6G016040	Basic leucine zipper 34-like	12013083	12013404
	CsaV3_6G016050	Unknown protein	12028109	12028398
	CsaV3_6G016060	Zinc transporter 6	12028908	12030945
	CsaV3_6G016070	RING-H2 finger protein ATL63-like	12032454	12033016
	CsaV3_6G016080	6-phosphofructo-2-kinase/fructose-2, 6-bisphosphatase	12035201	12044027
	CsaV3_6G016090	Asparagine synthetase [glutamine-hydrolyzing]	12057359	12062347
	CsaV3_6G016100	Acyl-CoA N-acyltransferase with RING/FYVE/PHD-type zinc finger protein	12062689	12070039
	CsaV3_6G016110	serine/threonine-protein phosphatase 7 long form homolog isoform X1	12072324	12076405
	CsaV3_6G016120	Unknown protein	12078507	12079184
	CsaV3_6G016130	Unknown protein	12080580	12081851
	CsaV3_6G016140	SWIM-type domain-containing protein	12085958	12088611
	CsaV3_6G016150	Unknown protein	12099840	12100598
	CsaV3_6G016160	internal alternative NAD(P)H-ubiquinone oxidoreductase A1, mitochondrial-like	12102570	12112003
	CsaV3_6G016170	selT-like protein	12111179	12112399
	CsaV3_6G016180	zinc finger CCCH domain-containing protein 66	12114956	12118381
	CsaV3_6G016190	30S ribosomal protein S18	12133279	12145150
	CsaV3_6G016200	Pyridoxal 5'-phosphate synthase subunit PdxS	12143904	12144842
	CsaV3_6G016210	Peptidyl-prolyl cis-trans isomerase	12148035	12151749
	CsaV3_6G016220	Smr domain-containing protein	12151859	12159794
	CsaV3_6G016230	ABC transporter G family member 31-like	12161715	12173575
	CsaV3_6G016240	protein DAMAGED DNA-BINDING 2	12178498	12184563
	CsaV3_6G016250	Alkyl transferase	12193124	12196005
	CsaV3_6G016260	non-specific phospholipase C1	12196661	12200790
	CsaV3_6G016270	Villin-1	12201885	12213183
	CsaV3_6G016280	Unknown protein	12217042	12217430
	CsaV3_6G016290	pleckstrin homology domain-containing protein 1	12220122	12220671
	CsaV3_6G016300	NAD(P)H dehydrogenase (quinone)	12221617	12224716
	CsaV3_6G016310	Cell division control protein	12225834	12234099
	CsaV3_6G016320	Unknown protein	12233878	12234108
	CsaV3_6G016330	TPR_REGION domain-containing protein	12242681	12248808
	CsaV3_6G016340	C2H2-type domain-containing protein	12247447	12248553
	CsaV3_6G016350	Thylakoid soluble phosphoprotein TSP	12256956	12258305
	CsaV3_6G016360	Josephin-like protein	12259020	12259355
	CsaV3_6G016370	Ubiquitinyl hydrolase 1	12260880	12261849
	CsaV3_6G016380	50S ribosomal protein L4	12261331	12268424
	CsaV3_6G016390	Unknown protein	12261875	12262421
	CsaV3_6G016400	transcription factor DIVARICATA-like	12273500	12276129
	CsaV3_6G016410	protein NRT1/ PTR FAMILY 8.1-like	12291966	12297146
	CsaV3_6G016420	UPF0503 protein At3g09070, chloroplastic	12295284	12297011
	CsaV3_6G016430	acyl-coenzyme A thioesterase 13-like	12302899	12304498
	CsaV3_6G016440	Protein kinase domain-containing protein	12308600	12313295
	CsaV3_6G016450	Alpha-1,4 glucan phosphorylase	12314037	12324323
	CsaV3_6G016460	Unknown protein	12314044	12314408
	CsaV3_6G016470	Unknown protein	12325559	12325813
	CsaV3_6G016480	DUF641 domain-containing protein	12334564	12340025
	CsaV3_6G016490	mitochondrial uncoupling protein 2	12337491	12346012
	CsaV3_6G016500	Unknown protein	12345437	12346334
	CsaV3_6G016510	Proliferating cell nuclear antigen	12346390	12348503
	CsaV3_6G016520	Neutral ceramidase	12350517	12357841
	CsaV3_6G016530	Mitochondrial 28S Ribosomal protein	12359922	12362394
	CsaV3_6G016540	Protein kinase domain-containing protein	12363794	12368525
	CsaV3_6G016550	Protein of unknown function (DUF3527)	12374783	12380500
	CsaV3_6G016560	Ras-related protein Rab2BV	12402437	12405878
	CsaV3_6G016570	myosin heavy chain-related	12407663	12416416
	CsaV3_6G016580	Tropomyosin	12417280	12417591
	CsaV3_6G016590	NAD(P)-bd_dom domain-containing protein	12418387	12422307
	CsaV3_6G016600	transcription initiation factor IIA subunit 1	12430458	12435771
	CsaV3_6G016610	Ribulose bisphosphate carboxylase/oxygenase activase, chloroplastic	12440855	12447915
	CsaV3_6G016620	Pentatricopeptide repeat-containing protein	12445460	12447768
	CsaV3_6G016630	chaperone protein DnaJ isoform X2	12455004	12456927
	CsaV3_6G016640	Pentatricopeptide repeat-containing protein	12458221	12458973
	CsaV3_6G016650	transcription factor PCL1	12460237	12461130
	CsaV3_6G016660	Transmembrane protein	12462402	12465155
	CsaV3_6G016670	pumilio homolog 1-like	12464513	12471202
	CsaV3_6G016680	RING-type E3 ubiquitin transferase	12480978	12484379
	CsaV3_6G016690	Unknown protein	12491830	12492053
	CsaV3_6G016700	ATP-dependent zinc metalloprotease FTSH 10, mitochondrial	12508410	12514626
	CsaV3_6G016710	Unknown protein	12515222	12518430
	CsaV3_6G016720	MPP6 domain-containing protein	12518506	12520469
	CsaV3_6G016730	GRAS domain-containing protein	12522104	12525091
	CsaV3_6G016740	telomere repeat-binding protein 5-like	12529293	12534008
	CsaV3_6G016750	Unknown protein	12532836	12534669
	CsaV3_6G016760	Rab5-interacting	12535660	12539110
	CsaV3_6G016770	Expansin	12545225	12547156
	CsaV3_6G016780	30S ribosomal protein S7, chloroplastic	12548202	12558815
	CsaV3_6G016790	Protein kinase domain-containing protein	12558346	12561463
	CsaV3_6G016800	Protein kinase domain-containing protein	12563836	12567454
	CsaV3_6G016810	Pentatricopeptide repeat-containing protein	12568598	12571986
	CsaV3_6G016820	Protein kinase domain-containing protein	12572208	12576018
	CsaV3_6G016830	Unknown protein	12575419	12575666
	CsaV3_6G016840	Unknown protein	12575670	12575948
	CsaV3_6G016850	triosephosphate isomerase, cytosolic-like	12577210	12579937
	CsaV3_6G016860	CCHC-type domain-containing protein	12583294	12587419
	CsaV3_6G016870	DUF4378 domain-containing protein	12588304	12594100
	CsaV3_6G016880	PPM-type phosphatase domain-containing protein	12600999	12612975
	CsaV3_6G016890	E3 ubiquitin ligase	12600999	12604377
	CsaV3_6G016900	Unknown protein	12612125	12612293
	CsaV3_6G016910	cyclin-dependent protein kinase inhibitor SMR3-like	12623375	12624148
	CsaV3_6G016920	26S proteasome non-ATPase regulatory subunit 11-like protein	12625474	12628565
	CsaV3_6G016930	Unknown protein	12632147	12634545
	CsaV3_6G016940	XB3 in	12639607	12643081
	CsaV3_6G016950	S-acyltransferase	12646029	12651292
	CsaV3_6G016960	RING-type E3 ubiquitin transferase	12659968	12664559
	CsaV3_6G016970	dof zinc finger protein DOF3.6	12669120	12671483
	CsaV3_6G016980	Transmembrane protein	12682157	12683793
	CsaV3_6G016990	Unknown protein	12685657	12685995
	CsaV3_6G017000	HSP20-like chaperones superfamily protein	12686308	12687816
	CsaV3_6G017010	VOC domain-containing protein	12691165	12692257
	CsaV3_6G017020	CRAL-TRIO domain-containing protein	12693631	12699362
	CsaV3_6G017030	histone H4	12703873	12704547
	CsaV3_6G017040	histone H4	12706599	12711020
	CsaV3_6G017050	histone H4	12717922	12722350
	CsaV3_6G017060	Unknown protein	12723347	12723872
	CsaV3_6G017070	Unknown protein	12724432	12724647
	CsaV3_6G017080	Unknown protein	12724857	12725741
	CsaV3_6G017090	Unknown protein	12725941	12726168
	CsaV3_6G017100	Unknown protein	12728364	12730301
	CsaV3_6G017110	histone H4	12730443	12733526
	CsaV3_6G017120	histone H4	12735905	12736216
	CsaV3_6G017130	Unknown protein	12738989	12739311
	CsaV3_6G017140	THO complex subunit 4A-like	12739829	12741406
	CsaV3_6G017150	Histone H2B	12741932	12743581
	CsaV3_6G017160	Unknown protein	12748998	12749258
	CsaV3_6G017170	protein arginine methyltransferase 4A	12751769	12758126
	CsaV3_6G017180	Unknown protein	12759743	12759996
	CsaV3_6G017190	protein RALF-like 33	12760556	12763802
	CsaV3_6G017200	40S ribosomal protein S21	12771046	12773599
	CsaV3_6G017210	Vesicle-associated membrane protein	12775457	12778307
	CsaV3_6G017220	flowering-promoting factor 1-like protein 1	12782588	12784518
	CsaV3_6G017230	C2 domain-containing protein	12789148	12790470
	CsaV3_6G017240	Unknown protein	12792053	12792505
	CsaV3_6G017250	C2 domain-containing protein	12793111	12793377
	CsaV3_6G017260	Mitochondrial carrier protein	12805917	12811772
	CsaV3_6G017270	Dynein beta chain, ciliary protein	12809960	12815229
	CsaV3_6G017280	SANT domain-containing protein	12817061	12822042
	CsaV3_6G017290	Unknown protein	12826302	12826529
	CsaV3_6G017300	cullin-1	12830137	12836637
	CsaV3_6G017310	pentatricopeptide repeat-containing protein At4g15720	12838228	12840229
	CsaV3_6G017320	CW-type domain-containing protein	12840585	12848462
	CsaV3_6G017330	sucrose nonfermenting 4-like protein	12856345	12864021
	CsaV3_6G017340	E3 ubiquitin-protein ligase Topors	12866269	12871164
	CsaV3_6G017350	anaphase-promoting complex subunit 7	12871452	12880001
	CsaV3_6G017360	Glutaredoxin	12878288	12879822
	CsaV3_6G017370	Glutaredoxin family protein	12891216	12892172
	CsaV3_6G017380	ISWI chromatin-remodeling complex ATPase CHR11	12898285	12906335
	CsaV3_6G017390	protein RALF-like 4	12908080	12908781
	CsaV3_6G017400	NAD(P)-binding Rossmann-fold superfamily protein	12913955	12917814
	CsaV3_6G017410	CASP-like protein	12919698	12922012
	CsaV3_6G017420	Unknown protein	12923294	12924139
	CsaV3_6G018420	1-aminocyclopropane-1-carboxylate synthase	12940493	12940930
	CsaV3_6G018430	Unknown protein	12941174	12941493
	CsaV3_6G018440	Unknown protein	12963032	12964023
	CsaV3_6G018450	protein CONSERVED ONLY IN THE GREEN LINEAGE 160, chloroplastic	12977870	12985572
	CsaV3_6G018460	Methyltransf_11 domain-containing protein	13005973	13010646
	CsaV3_6G018470	Retrotrans_gag domain-containing protein	13033171	13033424
	CsaV3_6G018480	Unknown protein	13053848	13054048
	CsaV3_6G018490	Adaptin ear-binding coat-associated protein 1 NECAP-1 isoform 2	13056022	13060674
	CsaV3_6G018500	Protein ROOT HAIR DEFECTIVE 3 homolog	13066449	13067256
	CsaV3_6G018510	Unknown protein	13067807	13068095
	CsaV3_6G018520	Mediator of RNA polymerase II transcription subunit 33A-like	13094454	13115097
	CsaV3_6G018530	Pentatricopeptide repeat-containing protein	13112430	13116343
	CsaV3_6G018540	Ribosomal protein L34e superfamily protein	13120550	13125700
	CsaV3_6G018550	serine incorporator 3	13126632	13132078
	CsaV3_6G018560	DUF21 domain-containing protein	13141957	13146853
	CsaV3_6G018570	adenylate isopentenyltransferase 5, chloroplastic-like	13153301	13156436
	CsaV3_6G018580	TVP38/TMEM64 family membrane protein slr0305-like	13169934	13174666
	CsaV3_6G018590	heavy metal-associated isoprenylated plant protein 33-like	13180074	13181554
	CsaV3_6G018600	heavy metal-associated isoprenylated plant protein 33-like	13181665	13182590
	CsaV3_6G018610	dual specificity protein phosphatase 1	13196304	13203293
	CsaV3_6G018620	basic 7S globulin-like	13205536	13208448
	CsaV3_6G018630	Unknown protein	13210433	13210687
	CsaV3_6G018640	Unknown protein	13211461	13212202
	CsaV3_6G018650	ULP_PROTEASE domain-containing protein	13212277	13212515
	CsaV3_6G018660	Transpos_assoc domain-containing protein	13223374	13223760
	CsaV3_6G018670	Protein LIGHT-DEPENDENT SHORT HYPOCOTYLS 10-like	13237646	13242469
	CsaV3_6G018680	Unknown protein	13261792	13267145
	CsaV3_6G018690	Transposon Ty3-I Gag-Pol polyprotein	13272930	13273083
	CsaV3_6G018700	Unknown protein	13275083	13275418
	CsaV3_6G018710	Unknown protein	13280214	13280453
	CsaV3_6G018720	Seed biotin-containing protein SBP65	13286911	13288335
	CsaV3_6G018730	LINE-1 retrotransposable element ORF2 protein	13293670	13294149
	CsaV3_6G018740	transcription factor GTE4-like	13298905	13301078
	CsaV3_6G018750	CLAVATA3/ESR-RELATED 5	13318223	13318712
